# Supplementary material for: CSF sphingolipids are correlated with neuroinflammatory cytokines and differentiate neuromyelitis optica spectrum disorder from multiple sclerosis
Source: J Neurol Neurosurg Psychiatry. 2024 Jun 6;96(1):e333774. doi: 10.1136/jnnp-2024-333774 (PMC11672031; doi:10.1136/jnnp-2024-333774)
Supplement: online supplemental table 1 [file jnnp-96-1-s002.xlsx]

## Sheet: Supplementary Table 1
Supplementary Table 1A. Discovery cohort characteristics and clinical covariates
Patient ID	Category	Age at collection (years)	Sex	Diagnosis	Relapse status	AQP-4	Treatment	EDSS score	CSF cell count (per mL)	Total CSF protein (mg/dL)	CSF IgG index	Presence of OCB	Gd+ lesions (number)	T2 lesions (number)
L121	NIND	44.6	F	Pseudotumor cerebri	N/A	N/A	Untreated	N/A
L122	NIND	25.1	F	Pseudotumor cerebri
L123	NIND	55	F	Anti-epileptic drug toxicity					2	31
L140	NIND	35.3	F	Pseudotumor cerebri					0	34
L159	NIND	68.8	F	NPH					0	48
L16	NIND	55.9	M	Cognitive decline					0	32
L162	NIND	61.7	M	Syringomyelia					1	38
L165	NIND	87.5	M	Gait disturbances					0	130
L171	NIND	63.4	F	NPH					9	44
L173	NIND	30.5	F	Pseudotumor cerebri					0	19
L198	NIND	17.8	F	CVST					1	17
L2	NIND	56.4	F	Migraine					3	35
L205	NIND	57.8	F	Normal control					0	26
L235	NIND	49.9	F	PSP					0	29
L245	NIND	49.1	F	Migraine					5	33
L248	NIND	71.3	M	NPH
L26	NIND	32.5	F	Pseudotumor cerebri					0	59
L267	NIND	34.8	M	Migraine					0	43
L27	NIND	24	F	Headache
L273	NIND	24.9	F	Pseudotumor cerebri					0	27
L281	NIND	32.6	F	Migraine					0	20
L326	NIND	22.8	F	Tectal glyoma					0	26
L333	NIND	63.8	F	NPH
L337	NIND	50.4	M	Subjective memory complaints					0	32
L380	NIND	31.3	F	Papilledema					6
L4	NIND	55.8	M	Headache					0	42
L46	NIND	31.1	F	Pseudotumor cerebri					0	24
L76	NIND	28.9	F	Migraine					1	38
L1	OIND	39.9	F	Neurosarcoidosis					1	17
L104	OIND	40.4	M	ADEM					3	47
L119	OIND	47.2	M	AMAN					2	45
L196	OIND	39.7	M	Neurosarcoidosis					0	52
L206	OIND	39.8	F	Neurosarcoidosis					43	92
L218	OIND	40.2	F	CNS lymphoma					9	33
L231	OIND	20.1	F	MOGAD					5	27
L243	OIND	68.6	F	Small fibre neuropathy					6	46
L255	OIND	51.8	F	Transverse myelitis					0	66
L256	OIND	59.2	M	CLIPPERS					10
L262	OIND	45.7	F	Rheumatoid arthritis (CNS vasculitis)					0	21
L275	OIND	63.1	F	CNS vasculitis					0	43
L284	OIND	69.1	M	CNS lymphoma					0	38
L298	OIND	17.1	M	ADEM					1	51.9
L342	OIND	37.4	F	Mononeuritis multiplex					0	15
L383	OIND	52.6	F	CIDP					5	95
L414	OIND	31.9	F	Transverse myelitis					0	34
L418	OIND	51.8	F	Transverse myelitis					9	70
L440	OIND	56.7	F	MOGAD	Relapse
L467	OIND	21.1	M	MOGAD	Remission				0	38
L482	OIND	58.5	F	MOGAD	Remission				0	26
L56	OIND	60.2	M	Neurosarcoidosis	N/A				24
L58	OIND	22.3	F	Viral meningitis					72	93
L68	OIND	57.5	M	Lymphomatous meningitis					194	189
L9	OIND	35.3	M	CIDP					7	106
L90	OIND	26.4	F	Cryptococcus meningitis					9	35
L93	OIND	42.3	M	CIDP					0	70
L137	MS	43.2	M	RRMS	Remission			3	1	29	0.42	N		2
L143	MS	23.7	F		Remission			2	21	32	1.89	Y	0	15
L145	MS	28.8	F		Remission			1	5	37	0.55	N	0	> 20
L182	MS	32.3	M		Relapse			3	2	32	0.69	Y	1	5
L186	MS	43.8	M		Relapse				9	30	1.44	Y	8	18
L203	MS	64.4	M		Relapse			6.5	0	35	0.69	Y	10	>30
L207	MS	47.4	F		Relapse			4	3	37	1.77	Y	0	10
L210	MS	29.7	F		Relapse						1	Y
L211	MS	33.6	F		Remission			1.5	5	48	0.56	N	0	6
L219	MS	23.7	F		Relapse			3	113	48	0.78	Y	1	10
L221	MS	38.9	F		Relapse			3	44	47	2.74	Y	0	10
L230	MS	28.6	F		Remission				0	33	0.54	N	0	3
L232	MS	31.1	M		Remission				3	30	0.62	Y	0	3
L241	MS	50.1	F		Remission			3.5	1	35	0.67	N
L265	MS	20.4	F		Remission				5	35	1.6	Y	0	5
L334	MS	57.1	F		Remission			3	100	61	0.65	N	0	20-25
L346	MS	24	M		Remission			1	25	35	0.9	Y	0	> 10
L357	MS	35.7	F		Relapse			1	8	24	1.5	Y	0	5-10
L372	MS	39	M		Remission			2	28	24	1.26	Y	1	< 5
L373	MS	20.7	F		Relapse			2	6	32.2	0.54	N	4	25
L379	MS	57	F		Relapse			7	17	38	2.61	Y	15	>30
L391	MS	46.2	F		Relapse			3	0	26	0.96	Y	1	7
L393	MS	19.6	M		Remission			1	0	17	0.55	N	0	5
L404	MS	36.1	F		Remission			2	0	60	1.43	Y	0	20
L409	MS	56.4	M		Remission			4	0	31	0.73	Y	0	10
L410	MS	27.2	M		Remission			2	18	43	0.57	N	0	4
L445	MS	35.7	M		Relapse			2.5	4	48	0.8	Y	0	25
L460	MS	38.1	F		Remission			2	0	30	0.65	N	0	15
L462	MS	53.3	F		Remission			1	0	39	1.23	Y	0	>30
L475	MS	32.9	F		Remission			2	0	17	0.52	N	0	30
L476	MS	23.3	F		Remission			1	0	28	1.04	Y	5	30
L477	MS	51	F		Remission			1.5	5	17	0.63	Y	0	30
L479	MS	29	F		Remission			1	10	18	1.35	Y	0	5
L117	NMOSD	24.8	F	NMOSD	Relapse	Sero-negative	Steroid		41	44
L138	NMOSD	61.5	F		Remission	Sero-positive	Untreated		13	67
L170	NMOSD	47.7	F		Relapse	Sero-negative			770	637
L179	NMOSD	21.9	F		Relapse	Sero-positive	Steroid		80	91
L209	NMOSD	49.4	F		Relapse	Sero-negative	Untreated		0	86
L217	NMOSD	69.1	F		Relapse	Sero-positive			27	82
L236	NMOSD	34.1	F		Remission	Sero-positive			212	81
L336	NMOSD	24.3	F		Remission	Sero-positive			82	35
L34	NMOSD	55.7	F		Relapse	Sero-positive	Steroid		13	58
L83	NMOSD	24.4	F		Relapse	Sero-negative	Untreated		11	23
L98	NMOSD	36.7	F		Relapse	Sero-negative			4	26
Supplementary Table 1B. Validation cohort characteristics and clinical covariates
Patient ID	Category	Age at collection (years)	Sex	Relapse status	Treatment	EDSS score	CSF cell count (per mL)	Presence of OCB	Total CSF protein (mg/dL)	Gd+ lesions (number)	T2 lesions (number)
1	RRMS	28	F	Remission	untreated	2	5	Y	31.2	0	5-10
2	RRMS	39	M	Relapse		3	2	Y	36	0	>20
3	PPMS	58	M	Relapse		3.5	3	Y	57.3	0	10-20
4	RRMS	29	M	Remission		2	8	Y	58.6	0	<5
5	RRMS	58	M	Remission		1	0	Y	45	0	<5
6	RRMS	27	F	Remission		1	4	Y	37.5	5	10-20
7	RRMS	26	M	Remission		2	0	N	55.2	0	< 5
8	RRMS	28	M	Remission		1	25	Y	36.4	0	<5
9	RRMS	31	F	Relapse		3	11	Y	21	6	>20
11	RRMS	26	F	Remission		1	7	Y	35.3	0	5-10
12	RRMS	48	F	Remission		2	2	N	41	0	5-10
13	RRMS	25	F	Remission		1.5	3	N	24	0	10-20
14	RRMS	36	F	Remission		2	4	Y	35	0	>20
15	RRMS	23	F	Relapse		2	3	Y	30	3	<5
16	RRMS	51	M	Remission		1	5	Y	35	0	<5
17	RRMS	54	M	Remission		2	6	Y	40	0	>20
18	RRMS	54	F	Relapse		3.5	46	Y	44.6	4	5-10
19	RRMS	29	F	Remission		1	0	N	27	5	10-20
20	RRMS	48	F	Remission		2	1	N	32	0	10-20
21	RRMS	30	F	Remission		1.5	12	N	34	0	<5
22	RRMS	52	F	Relapse		3	15	Y	56.2	0	5-10
23	RRMS	45	F	Relapse		3.5	6	N	27	3	5-10
24	RRMS	20	F	Remission		1	20	Y	35	2	10-20
26	RRMS	58	F	Remission		0	0	Y	43.2	4	5-10
27	RRMS	26	F	Relapse		2	0	N	22	1	5-10
28	RRMS	39	M	Relapse		2	4	Y	34.9	1	<5
29	RRMS	32	M	Remission		2	27	Y	27	0	5-10
30	PPMS	48	M	Remission		3	3	N	69	0	>20
32	RRMS	33	F	Remission		2			35	0
NIND, non-inflammatory neurological diseases; OIND, other inflammatory neurological diseases; MS, multiple sclerosis; RRMS, relapsing-remitting MS; PPMS, primary progressive MS; NMOSD, neuromyelitis optica spectrum disorder
F, female; M, male
ADEM, acute disseminated encephalomyelitis; AMAN, acute motor axonal neuropathy; CIDP, chronic inflammatory demyelinating polyneuropathy; CLIPPERS, chronic lymphocytic inflammation with pontine perivascular enhancement responsive to steroids; CVST, cerebral venous sinus thrombosis;
MOGAD, myelin oligodendrocyte glycoprotein antibody disease; NPH, normal pressure hydrocephalus; PSP, progressive supranuclear palsy; SFN, small fibre neuropathy.
Y, yes; N, no
AQP-4, aquaporin 4; EDSS, Expanded Disability Status Scale; OCB, oligoclonal bands; Gd+, gadolinium-enhancing

## Sheet: Supplementary Table 2
Supplementary Table 2. Tandem MS1/MS2 fragmentation parameters, with lipid concentration (nM) of samples from discovery and validation cohorts
Lipid	Category	Cohort	AcCa(10:0)	AcCa(10:1)	AcCa(10:2)	AcCa(12:0)	AcCa(14:1)	AcCa(14:2)	CE(16:0)	CE(18:1)	CE(20:3)	CE(20:4)	CE(20:5)	CE(22:5)	CE(22:6)	Cholesterol	Cer(d18:1/16:0)	Cer(d18:1/18:0)	Cer(d18:1/20:0)	Cer(d18:1/22:0)	Cer(d18:1/22:1)	Cer(d18:1/24:0)	Cer(d18:1/24:1)	HexCer(d18:1/16:0)	HexCer(d18:1/18:0)	HexCer(d18:1/18:0-OH)	HexCer(d18:1/20:0)	HexCer(d18:1/20:0-OH)	HexCer(d18:1/22:0)	HexCer(d18:1/22:0-OH)	HexCer(d18:1/22:1)	HexCer(d18:1/22:1-OH)	HexCer(d18:1/24:0)	HexCer(d18:1/24:0-OH)	HexCer(d18:1/24:1)	HexCer(d18:1/24:1-OH)	Hex2Cer(d18:1/16:0)	Hex2Cer(d18:1/18:0)	Hex2Cer(d18:1/20:0)	Hex2Cer(d18:1/22:0)	Hex2Cer(d18:1/22:1)	Hex2Cer(d18:1/24:0)	Hex2Cer(d18:1/24:1)	LPC(16:0)	LPC(16:1)	LPC(18:0)	LPC(18:1)	LPC(18:2)	LPC(20:3)
Adduct			[M+H]+	[M+H]+	[M+H]+	[M+H]+	[M+H]+	[M+H]+	[M+NH4]+	[M+NH4]+	[M+NH4]+	[M+NH4]+	[M+NH4]+	[M+NH4]+	[M+NH4]+	[M+H-H2O]+	[M+H]+	[M+H]+	[M+H]+	[M+H]+	[M+H]+	[M+H]+	[M+H]+	[M+H]+	[M+H]+	[M+H]+	[M+H]+	[M+H]+	[M+H]+	[M+H]+	[M+H]+	[M+H]+	[M+H]+	[M+H]+	[M+H]+	[M+H]+	[M+H]+	[M+H]+	[M+H]+	[M+H]+	[M+H]+	[M+H]+	[M+H]+	[M+H]+	[M+H]+	[M+H]+	[M+H]+	[M+H]+	[M+H]+
Precursor (m/z)			316.248	314.233	312.217	344.279	370.295	368.279	642.618	668.634	692.634	690.618	688.6	716.634	714.618	369.4	538.5	566.6	594.6	622.6	620.6	650.7	648.6	700.6	728.6	744.7	756.6	772.7	784.7	800.7	782.7	798.7	812.7	828.8	810.7	826.7	862.625	890.656	918.688	946.719	944.703	974.75	972.735	496.34	494.324	524.371	522.355	520.34	546.355
Product (m/z)			85.0284	85.0284	85.0284	85.0284	85.0284	85.0284	369.353	369.353	369.353	369.353	369.4	369.353	369.353	161.1	264.3	264.3	264.3	264.3	264.3	264.3	264.3	264.3	264.3	264.3	264.3	264.3	264.3	264.3	264.3	264.3	264.3	264.3	264.3	264.3	264.3	264.3	264.3	264.3	264.3	264.3	264.3	184.07	184.07	184.07	184.07	184.07	184.07
L121	NIND	Discovery	2.35166	3.75937	1.41412	0.262566	0.439685	0.852422	18457.1	23636.1	1370.7	10205.9		47873.1	6262.66	932991	15.8337	31.7972	2.54758	5.03532	4.22361	13.8932	50.0917	28.8698	13.6726	1.98264	1.98788	0.339835	4.91253	0.701957	1.85911		10.452	1.19765	75.0691	9.95033	18.355	16.8439	0.5678	0.811496	0.154987	0.141731	6.24536	2020.28	74.5568	673.294	1644.47	575.963	154.602
L122	NIND	Discovery	4.70904	12.0347	6.18841	1.22819	3.60249	17.8483	27011.4	42895	5764.03	47354.5		83144.5	13492.7	552669	9.34458	37.1776	1.69184	3.40999	4.55359	6.30172	20.0433	13.3691	7.22185	3.11197	2.24963	0.886375	3.7664	0.90549	0.951602		15.834	1.35183	33.5163	4.90797	1.60328	9.92965	0.956134	0.704489	0.000162922	0.352343	2.26402	2860.07	139.506	743.906	2432.01	276.849	70.0524
L123	NIND	Discovery	9.67923	21.5532	7.39176	1.03924	5.96871	13.6386	1004.47	5835.1	732.485	2904.77		2281.61	140.608	1.25591e+06	7.65889	23.0379	3.55003	4.80481	10.5647	10.1745	41.2792	14.1642	7.82712	3.67788	1.62565	0.68518	7.76979	3.54893	0.665315		29.037	7.24807	44.7662	6.28041	2.07715	9.45085	0.493846	0.82964	0.0224792	0.169378	2.06042	2619.73	149.229	600.072	2499.08	289.525	92.9645
L140	NIND	Discovery	195.883	182.687	21.8865	22.9924	288.046	53.3056	3320.2	23239.2	3935.96	15863.8		5151.48	477.586	647283	9.64288	31.813	3.03888	3.18399	7.643	8.7123	26.713	12.2678	11.2474	3.27342	4.27952	0.627084	11.4808	2.18383	1.53317		29.6023	4.32727	80.3567	7.66331	3.40331	13.6362	0.737755	0.381717	0.0396433	0.559961	2.81752	3651.47	150.404	1082.41	3447.66	450.122	181.382
L159	NIND	Discovery	7.26738	19.5415	7.87105	8.23682	5.38213	4.56669	18871.8	33156.2	2657.34	22219.1		62135.2	17333.3	1.15707e+06	4.618	19.5888	2.38045	2.88522	5.53469	8.13309	21.7846	15.954	15.0095	2.10428	4.9324	0.319169	11.1319	2.33942	1.06455		30.3546	4.79131	92.3733	10.2272	3.31008	17.8845	1.18147	0.804746	0.0254875	0.853748	3.5985	3327.47	135.536	978.387	3045.36	758.66	168.624
L16	NIND	Discovery	114.486	147.583	98.6529	41.1892	46.3398	269.429	14853.7	22500.8	1736.99	24921.5		54912.2	8740.38	841691	4.76303	10.0266	1.33122	4.13381	9.1142	14.0266	27.7847	14.8215	9.11892	2.30316	2.77013	0.149097	10.3991	3.41572	1.21762		29.8932	5.26192	57.4695	4.96089	1.18427	9.88658	0.717632	0.278681	0.000162922	0.577375	1.55601	2108.41	111.689	1130.84	1956.6	393.374	105.038
L162	NIND	Discovery	1.76302	2.69631	1.71049	0.249482	0.860648	2.75035	9001.92	27683.9	3147.79	28071		24995.2	6569.1	453464	10.2017	46.7155	2.03321	2.95938	4.60611	8.0859	25.004	11.2711	11.14	1.8938	1.57329	0.425756	7.76872	0.846996	0.693582		21.5002	1.53702	59.2138	4.87341	2.1437	12.0531	0.694403	0.527303	0.0826605	0.724922	2.3717	2798.59	103.185	664.55	2652.8	312.402	77.7813
L165	NIND	Discovery	49.5495	251.163	75.3082	12.5297	33.3203	151.86	8810.21	23560.7	5040.63	38818.9		43189.2	8235.64	821757	9.07306	27.7985	4.65051	16.7559	19.6987	40.724	81.1364	15.5961	15.8527	4.35983	8.99716	0.0866191	20.7752	5.08672	20.7306		78.5838	9.53768	111.512	10.0514	5.91815	18.0051	1.28793	0.809266	0.540104	1.17353	3.93699	6649.6	285.904	2325.82	5248.96	2248.19	431.649
L171	NIND	Discovery	7.94105	10.7407	2.25006	2.21424	5.4814	3.69151	13624.4	30763.7	13590	126410		47543	5727.7	648477	6.01609	13.1232	1.71357	3.15044	7.60182	10.6661	23.4657	14.9785	14.179	5.88879	3.53747	0.829069	14.6631	2.91258	0.981737		42.3872	6.20182	87.0769	7.03881	3.37874	14.1434	0.852144	1.54136	0.0925331	0.408824	3.07038	1075.08	46.9027	344.99	793.335	190.87	47.6453
L173	NIND	Discovery	0.370347	0.493961	0.279322	0.07718	0.137818	0.0846867	1004.85	5662.67	794.93	2644.35		1812.79	254.422	552396	31.3665	72.5896	12.7518	22.0515	18.4522	28.2296	56.389	13.3806	6.70638	2.37613	1.9395	0.85816	5.24797	1.42561	0.675556		23.2203	4.05772	41.1178	6.62911	1.98041	7.46244	0.581251	0.911724	0.00990123	0.258568	1.43	701.397	31.5603	191.507	698.853	65.8663	20.4558
L198	NIND	Discovery	0.906162	2.31842	1.04718	0.385826	0.57996	0.10073	21003.9	31418	9605.47	41394.5		50320.3	10277.3	966900	24.9812	51.5422	3.22766	7.52068	4.39619	11.8467	20.9342	15.4526	9.20295	1.78628	1.04739	0.387914	3.14459	0.258552	0.483289		8.45921	1.15975	29.9285	5.33647	2.88881	9.19775	0.61768	0.419475	0.0972821	0.147744	2.06321	3695.68	168.309	837.559	3415.91	353.119	124.197
L2	NIND	Discovery	11.2489	52.1456	21.1065	4.13932	11.6213	38.2093	12348.5	27687.7	3304.19	42095.3		58522.8	6533.01	434997	7.58329	27.1056	2.56222	5.14008	5.62559	10.0811	23.4253	12.3639	8.65668	2.83919	2.35515	0.370588	7.0427	1.40177	1.04963		22.5458	2.2202	44.3581	4.90378	1.55905	8.79898	0.580154	0.79707	0.122189	0.617185	1.62867	3775.88	154.405	1133.03	3595.76	652.261	165.708
L205	NIND	Discovery	0.650226	1.32242	0.597263	0.12185	0.212252	0.0439457	4355.52	8628.54	360.911	5960.97		13620.2	1091.46	368870	13.9872	22.7857	1.75517	5.28998	2.59581	4.33874	17.4562	12.2173	8.56369	1.97038	1.23658	0.254107	2.92914	0.453021	0.992399		7.81191	0.644804	46.5555	5.02308	0.980461	7.41733	0.351161	0.475657	0.0345735	0.0986042	1.21054	1123.43	39.4766	283.259	1125.33	111.597	26.2265
L235	NIND	Discovery	0.516948	1.07457	0.554224	0.884166	0.200057	0.00893909	14296.2	36655.8	7016.54	23016		39910.5	5259.02	523157	7.86342	19.8328	4.47799	4.91047	7.5047	6.9572	15.2891	15.4192	13.4903	3.18764	4.93168	0.647862	15.783	4.13952	1.45111		34.6135	6.65844	83.9162	9.09637	2.43343	14.9414	1.18242	0.802124	0.146558	0.761163	2.46612	1082.7	44.3147	282.889	963.811	124.57	24.531
L245	NIND	Discovery	10.0335	46.6406	23.8425	4.64166	9.71241	26.8704	2884.62	15054.2	1181.98	6127.81		7410.14	1053.49	800083	5.38161	23.0879	3.32442	3.28307	4.30509	5.38079	24.7623	11.532	10.703	4.01812	3.32656	0.369009	8.62779	2.05127	0.791046		33.314	2.84355	53.8472	5.33439	3.26449	12.4661	1.02467	0.329956	0.170733	0.647444	2.50674	4337.99	186.439	1100.96	4208.51	603.116	109.965
L248	NIND	Discovery	6.12653	23.4692	7.66818	13.8599	3.45755	12.4007	20077.6	39849.5	770.985	31291.1		77591.2	13439.8	835165	10.3302	27.2377	3.40327	5.34399	9.03388	10.1155	15.043	16.1711	14.0831	3.06798	4.90561	0.118808	13.6143	3.37394	1.09619		46.9359	7.25906	81.7687	9.81711	3.53438	18.4005	0.941211	0.982636	0.0164018	0.681516	2.13602	5167.24	222.556	1223.75	4706.63	637.759	124.583
L26	NIND	Discovery	25.2482	178.64	37.9181	9.87576	19.7756	89.9706	34468.8	65150	8264.4	48353.6		114088	17283	838794	9.80069	28.1247	2.89341	3.96554	5.03646	4.05648	32.6275	14.7256	12.967	2.12824	2.43367	0.113401	8.65379	2.17518	0.871066		28.3513	3.37788	83.9502	10.9789	3.2405	19.7558	1.63198	0.627647	0.0745159	0.432364	3.17112	6988.41	248.755	1934.2	6099.37	794.679	183.902
L267	NIND	Discovery	0.63199	1.21402	0.475941	0.0922521	0.178523	0.0959977	2157.05	13328.4	1735.85	9821.64		8799.23	891.8	722468	10.8121	23.3692	2.84775	7.88967	7.3701	8.09915	18.7361	10.9487	7.38373	4.77685	2.29018	0.203312	7.00617	1.52295	0.457945		24.7715	2.84395	66.2453	7.67212	1.35022	11.1463	0.473235	0.305347	0.00529853	0.285364	2.08036	892.645	37.4751	264.888	846.589	88.187	33.9067
L27	NIND	Discovery	1.55182	2.34569	1.06071	0.299753	0.705854	2.27069	2557.56	10196.5	1314.92	8322.84		8937.66	1061.12	688149	5.6076	25.4452	3.97576	3.94294	4.03237	5.02647	30.1158	11.6389	8.17798	5.6348	1.40143	0.48013	5.03203	1.26809	0.707163		17.0041	1.78622	38.7289	4.1844	1.26343	7.81967	0.382046	0.601808	0.0176962	0.39549	1.04133	1532.38	58.6114	360.8	1341.84	107.474	38.6831
L273	NIND	Discovery	0.427423	0.845318	0.304748	0.102434	0.121124	0.0486412	15983.9	35146.3	4006.05	15489.4		50474.3	6686.85	1.68568e+06	10.8544	17.0519	1.82234	5.11604	2.32108	7.06197	17.0931	13.8697	11.2664	1.41515	2.5996	0.618194	4.87561	0.546337	1.30777		10.0312	1.11036	65.7484	5.32746	1.39524	10.095	0.655955	0.582823	0.000162922	0.458069	1.737	840.763	35.3009	199.754	781.364	68.4183	20.0328
L281	NIND	Discovery	0.498512	1.29784	0.253048	0.078303	0.115949	0.0258013	9290.63	21854.3	693.871	6685.61		28269.6	2780.65	2.84353e+06	5.93786	14.1125	1.05642	1.37231	2.61239	4.55356	10.4816	10.5918	7.56789	2.39704	2.14431	0.668651	3.71903	0.797905	0.734361		14.3614	1.27361	51.0442	5.66144	1.24285	8.56292	0.797471	0.615361	0.000162922	0.0531455	1.34582	765.078	29.667	208.929	663.945	89.9164	24.7133
L326	NIND	Discovery	0.888551	1.1327	0.338974	0.0363035	0.177059	0.0391342	11888.9	26962.7	3824.91	22055.2		44389.7	6561.03	1.47016e+06	19.396	51.3101	2.0383	5.15808	4.79423	9.38325	8.92399	14.4772	14.8204	2.83221	2.78945	0.892711	7.04776	1.27761	1.15711		18.0331	1.41011	64.3573	9.80603	1.82599	17.1448	1.11594	0.851343	0.209039	0.620121	3.98153	2244.09	83.5876	489.679	1980.69	163.29	51.6551
L333	NIND	Discovery	1.08658	2.95325	0.834747	0.24234	0.669204	3.05395	11231.6	24475.5	2055.15	23633.3		26329.4	2971.87	681955	9.29958	18.5935	0.951116	4.7288	3.04443	6.03035	22.3175	13.7779	11.3754	3.09156	2.61541	0.442836	6.5234	1.29824	4.86732		22.5108	1.65359	67.8056	6.8077	2.28868	10.5713	0.669368	0.807581	0.000162922	0.305452	2.53235	1579.35	66.1269	457.55	1458.74	253.175	41.8995
L337	NIND	Discovery	0.601096	1.38676	0.632668	0.120777	0.206546	0.112738	2850.51	15609.7	1423.37	8977.12		7108.06	436.584	611685	31.7315	103.736	5.12869	28.8764	23.7309	39.1348	19.1843	15.6134	12.4048	2.49139	5.16601	1.0525	10.9057	3.10021	1.2508		49.8646	7.25358	75.4838	8.72999	2.00148	14.5363	1.29921	0.886683	0.0594583	0.936427	2.26796	1503.39	61.1203	347.827	1624.21	152.271	44.9438
L380	NIND	Discovery	0.614386	1.49304	0.559961	0.0873738	0.107663	0.0507514	10703.2	46948	13406	118301		42564.5	3945.15	1.44323e+06	14.1201	26.6271	2.52854	9.30675	4.35605	8.0429	131.22	11.6915	7.4909	5.79078	1.88936	0.404487	4.821	0.9048	0.437329		17.5708	2.02727	43.4824	5.15696	4.13657	8.07083	0.527753	0.773431	0.00668221	0.150421	1.7678	1052.62	34.9447	265.341	870.803	222.813	28.7258
L4	NIND	Discovery	2.52249	4.30429	1.26598	1.3495	0.675063	3.53498	17491	46001.3	2170.34	24850.4		48369	11275.9	241371	3.95414	18.9454	1.92767	1.59693	2.59987	3.53592	26.7485	10.7218	8.09734	1.63304	2.31764	0.424328	7.54712	1.14457	1.22422		20.2254	2.15702	47.7673	4.70286	2.38297	9.32328	0.483034	0.82626	0.091306	0.741182	2.38204	1967.97	76.4007	452.665	1775.19	182.713	50.7671
L46	NIND	Discovery	2.22288	1.67731	0.869563	0.231452	0.718077	3.87449	837.699	5697.3	646.53	3090.96		2417.15	446.441	666107	19.7422	63.6179	8.89004	14.0237	19.4279	24.4763	11.339	11.9023	7.95695	1.99625	1.73204	1.1162	6.14321	2.48856	0.605059		20.9456	5.78755	35.1291	5.46865	1.09932	7.06326	0.862904	0.80471	0.0571546	0.537902	1.33911	1270.7	53.5957	363.128	1309.41	139.216	29.9152
L76	NIND	Discovery	32.0513	91.4737	80.1227	10.0202	14.5562	67.6737	10700.3	24893.3	5187.86	32921.6		55260	8046.29	1.19547e+06	9.67592	31.9715	3.66381	5.03124	7.6587	6.79114	69.358	13.9659	11.0602	1.57106	2.935	0.175214	6.714	2.26364	1.05887		25.4601	2.73047	69.1056	8.15813	2.48369	12.5269	0.919182	0.467352	0.000162922	0.440966	2.03996	3209.26	146.259	982.323	2999.54	488.14	89.8949
L1	OIND	Discovery	1.79866	3.10573	2.17024	2.67107	0.764444	2.77082	1874.47	11869.7	3046.55	18577.3		12322.6	906.698	1.21035e+06	4.58354	13.3041	1.43433	7.16074	2.60909	7.36509	30.1674	11.5032	7.39972	4.08352	2.2281	0.775996	6.98642	1.15949	0.983627		30.9485	4.17374	45.5141	4.71558	1.07336	7.55609	0.371214	0.707713	0.0425742	0.581301	0.884396	1054.34	50.3063	340.027	879.286	146.362	38.9301
L104	OIND	Discovery	1351.48	927.247	226.538	167.702	218.875	556.084	2751.05	20209	4233.85	16447.6		6118.69	271.162	1.1644e+06	8.36009	29.6776	2.62332	5.48167	9.30738	13.9383	17.9101	17.0557	12.2692	3.43843	2.94373	0.19136	13.9623	2.93635	1.07675		49.0929	8.87028	80.57	8.83355	3.21638	12.0939	0.959013	0.982325	0.251262	1.35516	4.43359	7054.71	339.205	3090.76	6029.7	1282.76	397.301
L119	OIND	Discovery	4.15397	5.62624	1.2427	1.07409	4.33224	3.33251	2843.38	13563.6	1770.27	10933.3		8902.01	995.295	926933	5.22626	17.9395	1.48744	3.54698	5.34161	8.6442	35.9009	13.5176	15.523	2.23951	4.11083	0.116939	13.2063	2.04495	1.60984		51.2794	4.96369	107.072	7.68342	4.00458	17.2512	1.12383	0.91088	0.01113	0.570747	2.91384	1742.12	77.1636	502.467	1590.27	310.506	60.3729
L196	OIND	Discovery	13.9651	14.7808	5.16162	3.6435	3.88507	5.361	3793.87	14207.2	2104.09	13764.5		10038.2	886.789	1.04434e+06	9.30419	25.7853	3.3599	4.54606	6.50912	8.66624	25.5091	11.5644	8.37838	3.80315	1.82384	0.290295	6.24177	1.86903	0.853544		23.1345	4.07427	48.3481	6.21466	1.47199	7.86008	0.360274	0.822035	0.0454311	0.572164	2.18851	3577.05	134.006	929.819	2522.44	374.75	82.7953
L206	OIND	Discovery	1.10757	2.06406	0.579154	0.154303	0.209351	0.100485	33083.8	72714.6	16946.1	140968		159880	8742.51	1.36925e+06	45.1612	109.015	8.22876	4.99322	12.4161	10.8126	34.7696	45.6247	43.0315	4.60594	6.91162	0.255524	13.8848	2.58256	3.56394		41.8396	4.53808	194.714	29.1237	10.4153	45.3723	3.4749	2.63866	0.573118	2.1515	11.9298	9540.59	290.742	1741.44	7146.37	438.116	117.289
L218	OIND	Discovery	0.355292	0.705442	0.351293	0.0360386	0.113353	0.0179955	8754.97	14980.1	6584.51	30264		26093.2	1639.37	1.59828e+06	10.2602	17.0292	1.5225	3.04356	3.20952	8.23547	67.8893	52.7378	21.0166	2.87586	3.57194	0.437769	15.6111	0.932474	1.6226		49.052	2.38656	117.659	6.07048	8.80041	11.7933	0.532707	1.85873	0.267773	4.4069	11.7988	2167.45	88.0759	539.258	1950.49	321.007	89.8671
L231	OIND	Discovery	0.772048	1.08624	0.626503	0.163381	0.241861	0.0930167	917.397	8450.11	1216.73	3646.52		1257.58	68.9616	761863	8.87631	33.8939	3.04346	8.77113	4.78587	16.4411	29.019	16.2675	9.35188	5.40638	2.71728	0.626921	6.88947	1.19235	1.00051		28.0758	4.40895	55.8933	6.24717	5.30901	8.93422	0.569183	1.38162	0.245814	1.06269	4.63324	1959.72	71.7622	506.032	1863.83	407.784	78.8861
L243	OIND	Discovery	144.065	493.725	157.112	36.4586	91.3815	551.412	2616.36	13413	2275.91	12190.6		4863.73	609.393	1.16904e+06	5.41515	19.8984	1.43329	4.04216	7.74373	8.24095	17.8106	11.5312	11.3079	5.42767	2.53094	0.125674	8.87408	4.16714	1.26283		28.8722	7.95658	46.9641	7.44942	1.6928	10.6657	0.570001	0.650443	0.000162922	0.780857	1.7119	4783.81	224.012	2053.56	3870.03	644.994	165.531
L255	OIND	Discovery	2.43756	5.28589	2.2339	0.243756	0.423861	0.0048963	26346.7	67723.2	6331.85	112738		102121	32961.3	977469	17.7002	46.3234	3.5526	8.52359	9.0168	18.7915	28.0112	20.9245	23.8073	2.09212	8.92589	0.298092	18.5014	2.86958	1.61605		62.8494	4.92816	128.927	12.499	5.85598	24.1939	0.918825	1.54657	0.000162922	1.36399	4.63665	3023.76	120.829	930.537	2752.52	588.496	197.886
L256	OIND	Discovery	0.963078	2.16611	0.837069	0.0995191	0.187709	0.0530606	9532.79	37903.2	11511.4	49788.9		24638.3	3953	440068	11.942	26.6278	2.77437	6.32693	6.23089	14.9206	46.815	15.919	13.6375	5.51384	3.6685	0.47993	10.3353	1.38759	1.01448		31.1748	2.01975	71.0227	5.75645	3.40206	10.6792	0.413244	1.21801	0.151176	0.553858	3.8245	2076.21	78.9501	608.838	1669.33	415.402	124.523
L262	OIND	Discovery	97.168	185.15	42.5664	22.622	69.8767	206.228	1351.12	7092.9	862.953	4484.39		2775.12	478.645	381486	6.0133	30.6877	3.11103	4.40861	5.01846	7.18568	34.6647	11.4001	5.99991	7.17157	1.18978	0.279837	4.04061	0.821687	0.166366		11.4512	2.57114	18.3435	3.17328	1.03196	5.61109	0.43432	0.486636	0.000162922	0.00984956	1.36904	4164	138.685	1508.63	2995.78	723.289	110.743
L275	OIND	Discovery	2.6023	6.6901	2.50209	0.090834	1.11252	4.63521	10603.9	24584.7	2846.96	24219.3		20826.7	1991.71	302015	10.5433	32.7997	2.25694	6.02906	5.67928	10.8091	14.5936	14.9543	15.0547	2.69563	3.82325	0.305754	13.3435	1.86275	1.29931		32.2707	2.92715	84.6395	7.64047	1.75911	13.0642	0.971063	1.02001	0.0674717	0.421441	2.23818	2968.83	97.6266	709.237	2747.16	539.439	67.7134
L284	OIND	Discovery	28.2315	45.2893	17.6025	2.72606	13.9944	34.9978	3951.42	17743.1	1264.18	15034.9		8104.56	906.531	781579	8.1068	29.7179	2.00242	6.36299	12.1949	11.9775	28.5324	13.7284	12.9459	3.37274	3.63828	0.229995	10.8145	2.59302	1.11251		35.522	6.40153	64.2197	7.60465	2.20412	11.0575	0.518534	0.526549	0.0200374	0.62238	2.2611	3288.78	145.311	885.178	3119.27	370.926	83.6116
L298	OIND	Discovery	1.64255	1.1999	0.545251	0.166294	0.216661	0.0908086	8562.74	31136.6	4012.86	30856.8		30526.6	3095.24	348141	16.7377	36.0331	3.01088	4.22327	5.95559	17.5938	39.341	14.1251	10.4542	4.35807	3.67588	0.809217	9.21598	1.25543	0.804314		24.3861	2.72492	85.8952	8.22089	4.60462	14.2236	0.788378	0.907746	0.177289	0.273672	2.04488	1425.58	53.4901	369.388	1171.33	155.645	33.5189
L342	OIND	Discovery	3.95388	3.97705	1.31671	0.774479	2.51157	2.17367	17730.4	28877.7	1663.68	43011.8		54869.1	13094.3	239044	4.69889	19.7832	0.697815	1.56968	1.61513	2.48272	34.0615	11.188	6.0574	4.38033	0.55601	0.276114	2.72068	0.816666	0.579198		7.74862	1.02157	23.3878	3.47897	1.38353	6.93821	0.358504	0.294533	0.0157873	0.102947	1.74039	1610.1	59.8323	387.468	1449.19	126.937	32.6071
L383	OIND	Discovery	0.661147	1.93646	0.821421	1.5496	0.391688	0.0823716	2929.11	23859.3	36378.7	160390		12459.6	451.403	1.05716e+06	15.7927	36.2204	6.47115	21.8443	21.0121	47.3234	9.81031	21.6512	26.3519	2.89802	7.00205	0.514627	23.628	6.46523	2.44473		91.1322	18.0425	128.169	13.0398	7.58754	20.8103	1.13876	2.16982	0.451326	1.36072	5.76547	2866.72	115.554	1084.03	2373.19	842.912	329.773
L414	OIND	Discovery	44.0137	50.0721	23.119	5.81514	15.053	32.6709	2280.13	8682.57	1507.81	4440.47		4150.39	365.81	1.13953e+06	5.26743	22.0881	3.64387	5.52604	8.54798	11.241	83.8858	11.7495	9.2346	5.13283	2.50632	0.249143	7.40908	2.19799	1.25616		23.8897	4.16082	49.0066	5.92899	1.62877	8.63298	0.420942	0.166574	0.000162922	0.318254	0.82281	3203.47	117.74	1040.94	2573.36	606.624	129.14
L418	OIND	Discovery	4.59589	10.8063	3.1755	0.920516	2.46196	3.51024	10444.6	22140.7	2945.22	19289.5		43827.6	3534.27	792255	4.20013	16.0558	1.46199	3.06926	5.00402	8.94308	29.8275	10.4832	8.9572	3.0328	1.71449	0.133834	8.74364	1.98952	0.790056		25.4779	3.65726	53.7373	3.47287	3.6972	9.5281	0.591622	0.819903	0.0100852	0.562593	2.75818	2359.32	101.139	783.466	2014.42	553.648	170.103
L440	OIND	Discovery	4.23394	9.33193	3.07065	0.557696	1.45874	3.98117	2282.38	10970.4	1899.91	8668.46		3576.9	446.618	489187	11.1157	45.6365	2.27447	5.1615	6.55719	11.248	37.3811	11.6252	13.5972	4.00751	3.28507	0.550392	8.48032	1.10635	0.690167		29.063	4.06062	63.4992	5.93081	3.9424	12.5582	1.1449	1.20172	0.0729572	0.219586	2.55236	2866.23	106.519	681.273	2666.98	311.54	88.4885
L467	OIND	Discovery	71.674	150.602	60.3174	16.7509	52.0555	129.777	25389.9	82320.8	3044.03	61163.5		83018.9	19578.6	4395000	9.40605	30.9093	2.45784	4.16959	6.81182	15.0712	39.9513	19.6999	12.298	2.60066	2.98445	0.266032	9.66731	3.29879	0.939905		46.6553	5.08778	79.174	6.61429	2.56749	14.4094	1.14939	0.292969	0.0100179	0.604638	2.49736	3826.79	213.143	1399.91	3253.11	436.072	94.9601
L482	OIND	Discovery	4.74241	13.9939	6.02911	3.62075	8.74598	6.47415	8219.05	16610.9	1581.81	16485.1		14864.7	2210.22	273859	7.39569	21.99	1.94893	4.20836	3.09139	5.26602	9.94979	13.5307	8.46952	3.26184	1.8307	0.104168	5.56593	1.17221	0.774918		19.067	2.84816	41.3736	4.45443	1.38967	7.32538	0.676165	0.608192	0.0202351	0.262344	2.12568	2845.14	105.533	697.483	2501.83	246.433	66.9654
L56	OIND	Discovery	5.63043	5.50157	1.7261	0.233558	0.751599	1.91307	3894.15	50679.2	10323.6	33032.8		5815.99	365.692	1.95885e+06	45.6598	123.996	10.4274	30.0924	39.5281	73.0729	21.9203	21.8002	17.47	3.2384	6.08076	0.830528	16.5189	3.3333	1.9676		51.1689	6.91785	80.9557	6.58134	7.68769	16.4417	1.09708	2.20857	0.473577	1.77254	8.23237	4316.17	174.583	1085.86	3731.54	557.261	236.461
L58	OIND	Discovery	32.8078	90.3305	31.0114	5.09889	13.5447	42.4157	13512.8	34610	6459.49	67994.5		34454	2428.28	844426	69.7062	43.8593	9.55403	20.2832	13.9751	27.308	210.382	34.1452	18.3838	4.36197	5.56165	0.460209	15.8301	3.04458	2.95223		45.8319	5.9583	147.684	12.063	21.9312	24.0256	2.48122	1.66646	0.33013	1.97483	8.46613	7803.06	282.617	2087.78	6124.17	1842.92	294.417
L68	OIND	Discovery	6.6195	10.3796	3.78351	0.127856	0.225119	0.0688642	18460.8	26447	7382.49	44101.4		57410.1	9714.29	797785	16.7503	25.1922	1.82873	7.55369	10.3853	21.1007	110.221	50.7073	21.4363	3.25196	7.79943	0.215798	22.4609	2.11352	2.32617		49.4898	3.72222	107.188	5.86401	9.74934	16.5051	1.31533	2.55889	0.483311	1.47096	7.15203	3783.37	156.335	1493.15	2617.46	1061.7	261.784
L9	OIND	Discovery	2.13136	2.71789	1.71404	0.469225	1.18273	4.69479	13553.6	44133.7	8801.38	54037.6		61498.3	8029.2	877156	14.7009	37.995	4.84801	13.1367	19.2614	21.1765	33.0501	20.0596	26.9563	1.05566	6.18699	0.19651	14.7437	2.77732	2.63073		42.3451	5.88353	116.787	12.5464	5.66496	23.8219	1.12241	0.745094	0.101527	0.512684	3.52447	2798.04	134.961	815.136	2428.82	658.434	174.248
L90	OIND	Discovery	0.681509	0.835364	0.469911	0.0396443	0.0552927	0.0236513	14390.7	26100.2	4310.52	4480.8		47759.6	5936.56	234130	16.3479	10.8405	0.583808	1.47128	0.684886	5.26822	64.9215	19.9543	3.98544	3.42665	0.335249	0.219342	1.04342	0.0402738	0.364258		3.68774	0.229712	20.9159	1.41188	3.26808	3.61396	0.186395	0.728254	0.174581	0.0727203	2.10456	210.289	13.5674	62.5787	181.497	24.1336	6.56406
L93	OIND	Discovery	4.00711	8.18861	4.53462	5.86512	2.82367	8.41592	3849.14	21015.9	5557.28	26760.5		9839.27	1842.27	417518	4.26387	12.6489	2.18807	1.97892	9.43292	7.94458	16.4852	18.211	17.72	2.13938	5.42144	0.133193	12.0629	2.6726	2.01101		37.6164	5.14029	94.1991	7.12162	3.65453	20.2101	1.16891	0.852949	0.00617751	0.604944	2.56578	2041.41	108.506	651.683	1661.26	412.201	133.842
L137	MS	Discovery	3.25036	8.37362	3.97844	1.21529	1.91532	10.382	7276.99	18553.2	2050.22	11937.8		24186.7	7100.82	249445	4.05459	19.7944	1.49125	1.35833	2.38174	3.15379	28.2342	10.2864	8.12145	3.92437	2.37618	0.305382	5.94526	0.706774	1.31893		15.2021	1.3734	52.2495	4.60885	1.28043	9.11232	0.559213	0.519441	0.232932	0.0866369	1.391	3317.53	136.541	805.095	3200.17	337.333	102.263
L143	MS	Discovery	18.3619	39.7816	23.1636	5.49435	17.2999	51.9353	7605.88	18764	1313.74	18931.1		39063.7	3900.89	3.76312e+06	3.75029	17.4262	1.32844	2.24467	3.10605	3.12119	11.5303	12.3721	7.43829	2.39643	1.90379	0.327197	6.6364	1.54034	0.453378		19.2748	3.00569	45.6127	4.39636	1.51383	10.8358	0.66849	0.365287	0.0129201	0.294478	1.52893	3455.31	164.478	996.143	3157.73	431.398	93.8054
L145	MS	Discovery	8.83536	10.4532	5.04402	3.01575	4.64156	24.062	11083.9	27796.7	4616.2	19264.4		26910.1	3063.26	512219	11.9091	49.5483	3.78598	6.05459	11.7155	15.026	10.9565	12.5601	13.2411	3.17928	3.66948	0.206815	8.79724	2.37525	1.15246		36.2607	4.00269	73.4476	8.73877	3.53556	13.7026	0.647678	0.536661	0.174135	0.695417	3.42726	4677.91	196.808	1119.75	4524.66	328.257	205.82
L182	MS	Discovery	34.1758	111.351	56.6124	137.911	25.448	76.3002	16330.1	1.29964e+06	178586	995597		90238.1	6773.96	759343	11.8573	45.5293	5.58296	5.96839	16.3687	16.1549	37.0421	16.6136	13.0983	2.8312	5.9309	0.923465	15.8186	4.91087	1.59128		79.4225	12.4395	95.6974	11.6815	1.52148	18.938	1.56687	0.536565	0.374268	1.39044	2.26381	4313.82	201.908	1245.41	4373.26	504.803	166.694
L186	MS	Discovery	11.8463	15.6011	3.71614	1.98435	11.789	6.01569	6102.59	20247.5	3351.53	13688.5		18944.9	2576	387105	7.13116	26.5008	1.2774	1.36262	6.07677	8.75522	70.1896	14.6484	11.3765	2.14985	2.98611	0.550658	7.28261	1.51752	0.821621		30.9269	5.001	61.6671	5.60662	1.60549	8.22648	0.607162	0.498135	0.0909202	0.607162	1.79811	2426.18	88.9516	612.497	2663.94	293.147	80.7063
L203	MS	Discovery	147.318	233.884	74.8341	45.1397	150.032	107.077	1579.41	11722	715.717	5473.43		1893.38	313.238	932624	31.2312	115.071	9.64213	18.7892	26.8078	41.6654	97.3592	12.2761	11.636	3.3336	2.81397	0.318435	7.73673	2.34041	0.600277		33.116	4.81112	53.2087	6.42252	1.87804	10.9504	1.12823	0.812807	0.0740481	0.400089	1.84718	7402.41	277.971	1810.81	6373.96	842.658	140.625
L207	MS	Discovery	54.9508	207.133	68.0704	19.6654	42.702	245.663	16576.8	37974.1	1766.47	33233.5		72569.9	19391.2	1.35674e+06	5.58751	20.3068	1.71118	2.3072	3.13662	5.2826	16.3219	17.0334	12.8954	3.4875	2.00073	0.390192	8.76681	1.54461	1.13148		25.3748	2.90552	72.05	6.29591	2.05372	12.9604	0.734984	0.600072	0.00129256	0.529951	2.1749	5189.19	209.359	1804.77	4756.34	631.552	150.811
L210	MS	Discovery	9.80784	11.7683	4.45297	2.22649	8.06843	9.61531	14694.4	20753.2	3249.94	10417.8		45352.1	7325.25	157847	4.52667	14.5485	2.52806	3.28988	3.72834	4.65168	16.9114	9.64313	5.45264	2.12757	1.52554	0.526673	5.58434	0.724359	0.45587		19.0014	2.34841	37.0056	2.64688	1.01373	6.16174	0.241587	0.577667	0.000162922	0.267552	1.00222	1557.94	71.3774	470.593	1387.35	155.763	38.4362
L211	MS	Discovery	34.8592	67.1155	45.5974	5.81185	13.038	108.428	20536.9	36086.8	5266.32	9935.57		56464.8	3930.41	685838	12.4793	47.0014	5.26885	11.9517	12.7106	21.0832	66.1334	16.2118	20.2257	1.45671	5.41718	0.10503	17.4321	3.18825	1.71269		65.4393	7.57295	115.744	9.35658	3.83556	19.9908	0.747375	0.651597	0.0642516	0.52138	4.01238	4788.86	222.924	1390.62	4869	920.287	354.143
L219	MS	Discovery	3.44173	4.30373	1.39332	0.47489	1.11814	4.86268	2953.52	33943.3	5055.88	26911.9		5256.55	1191.52	1.19574e+06	11.0473	39.4135	4.42396	10.4934	8.91095	22.508	44.5443	15.3362	11.274	2.26257	3.09887	0.674736	9.45081	1.89355	0.910699		37.1387	6.21363	56.841	5.81971	2.92186	9.3158	1.00115	0.716588	0.00840045	0.638584	2.09876	2477.95	95.2334	591.887	2290.79	386.354	92.4133
L221	MS	Discovery	3.95132	5.41834	0.991349	2.15997	0.975061	2.82587	9762.14	22803.9	2997.38	19431.6		33862.1	2457.17	3.00119e+06	6.80487	17.6047	2.03428	3.02533	5.6864	6.31822	18.885	17.8567	14.1586	2.61921	3.59777	0.453888	10.5432	1.56197	8.57166		34.8847	3.45393	75.9003	7.12415	4.18042	10.8262	0.670481	0.863787	0.0430752	0.7338	3.04205	1905.84	77.1387	507.36	1606.53	270.33	42.374
L230	MS	Discovery	15.9612	41.4802	19.3208	7.40835	19.9976	82.542	39285.7	54123.7	9263.62	51163.5		111267	21163.5	359680	5.73962	17.5739	1.33611	2.7163	5.56443	4.41217	12.9566	12.6261	7.29194	3.88642	3.15375	0.57998	6.45586	0.892622	0.343768		16.6228	1.99569	40.8056	3.30471	1.41536	8.82143	0.489196	0.515653	0.0148713	0.0669207	1.5058	2363.67	108.963	786.302	2058.13	328.308	83.6906
L232	MS	Discovery	22.0095	58.7875	28.3167	14.6424	26.5638	57.2235	6406.81	39957.4	4677.37	40766.5		52047.2	3537.5	322415	6.51697	25.7808	1.54977	3.44675	9.72687	7.71917	31.7053	8.94098	5.84197	4.14157	1.98136	0.182204	7.33213	2.01222	1.03343		23.5183	4.16292	45.7898	5.18503	1.93404	7.41327	0.506365	0.264112	0.0262312	0.0492478	1.44619	2705.2	133.93	1053.76	2328.44	337.059	74.5748
L241	MS	Discovery	6.40084	16.8573	8.43453	2.36088	3.3983	6.54288	14852.3	32970.5	509.142	16787.6		47609	3428.97	516124	10.3483	29.842	2.53998	5.43621	8.18224	9.12698	29.9032	12.4298	9.31605	5.15582	3.66816	0.225077	8.19102	2.54119	0.875829		28.9913	3.51529	64.2116	7.41645	3.02322	11.7938	0.772977	0.575021	0.127156	0.372487	2.14545	3574.55	143.18	868.672	3289.02	488.341	92.4263
L265	MS	Discovery	27.4705	36.4695	11.5397	2.21891	14.7439	32.4802	24213.8	41991.6	3349.06	13553.5		69444.4	13920.3	321861	10.1703	25.7202	6.34876	10.5394	6.32998	11.3969	36.0149	15.4966	11.8718	2.75983	2.22398	0.300818	9.619	2.18041	0.650716		38.6253	4.64238	77.2022	7.48873	1.57665	11.0169	0.773624	0.879397	0.15866	1.00294	2.39364	2678.78	172.83	653.629	2593.59	297.266	80.302
L334	MS	Discovery	0.524833	1.09601	0.431225	0.0536458	0.132762	0.00565118	13380.8	20079.1	3734.18	50688.3		36453.1	4359.18	792956	10.9373	20.0122	1.59653	2.39386	2.3838	5.72731	12.7834	18.5009	10.5366	2.61432	1.91518	0.669942	7.19863	1.06296	1.02601		14.6677	2.32785	53.7489	5.16609	3.25524	11.0814	0.322171	1.08117	0.440799	0.569703	3.17988	1393.49	48.4709	428.691	1217.29	228.308	46.2308
L346	MS	Discovery	0.756593	1.20059	0.599078	0.171178	0.388304	0.238535	14391.1	41106.7	1174.79	20440.5		47449.9	8463.47	658349	16.6794	42.6252	1.44015	4.79346	3.51802	4.93298	21.0652	19.7874	13.6111	4.29714	3.67851	0.832519	6.72988	0.201369	1.18072		19.8289	2.2611	74.8183	7.29734	2.85716	14.801	0.926834	0.50711	0.0764353	0.182595	2.63255	1473.02	50.2102	379.725	1244.3	154.575	37.8728
L357	MS	Discovery	0.526629	0.837767	0.282265	0.0644824	0.194914	0.0294685	24596.5	24916.8	5636.44	13552.4		88435.9	13481.7	294754	13.9783	21.0062	2.23037	4.71221	1.87799	5.73654	14.1165	12.4518	8.72023	2.33501	1.63139	0.368849	4.43889	0.387438	0.954576		13.7369	1.15844	46.0037	5.09681	3.06031	9.83731	0.382016	0.475119	0.000162922	0.27745	2.98239	1096.37	47.0188	291.417	991.986	132.374	31.2552
L372	MS	Discovery	0.216488	0.756054	0.37299	0.131508	0.166038	0.0656	3731.75	10322.7	1017.09	8217.73		11588.1	1312.06	708051	8.79899	14.6649	1.85714	6.33025	3.75777	7.4569	18.2842	11.3125	8.27415	4.36018	1.88028	0.665824	5.66398	0.97622	0.829475		18.3281	2.12149	49.6874	5.51667	1.87033	6.99222	0.395915	0.449897	0.000162922	0.242919	2.06836	987.154	43.1003	268.254	894.533	163.981	27.2299
L373	MS	Discovery	3.83363	14.8251	7.64844	16.7244	4.62132	11.9539	9286.93	101147	25980.9	175380		38556.9	5869.73	365923	12.3991	52.9796	5.0476	8.97567	12.2313	13.4635	52.2384	12.5088	8.11062	2.44481	2.27093	0.311265	5.95655	3.16645	0.2686		26.066	6.10419	39.9989	6.0061	2.06185	8.36265	0.546143	0.859313	0.120225	0.469609	1.84926	3499.82	147.246	873.404	3361.8	332.363	115.995
L379	MS	Discovery	19.8995	6.77217	2.83307	0.668517	1.19053	11.0298	1897.24	9235.34	1087.98	9127.97		4551.38	419.292	735363	3.4686	10.5626	0.702525	4.46475	3.17498	3.4711	12.2284	11.8045	6.61182	3.88379	2.35466	0.190505	4.83024	1.11418	0.66684		21.0177	2.90553	44.9161	4.24953	1.25504	7.31388	0.484961	0.449604	0.000162922	0.379172	1.47115	1810.57	96.342	482.784	1752.65	237.07	46.421
L391	MS	Discovery	11.7494	5.67911	1.83181	0.707788	2.20153	8.19252	9623.82	20630.5	2968.32	12188.5		24538.5	4145.6	211824	5.80416	21.5916	1.3649	2.12808	2.71617	6.08354	12.6334	12.4346	8.00016	2.07261	1.77577	0.943526	4.75171	1.40597	0.279504		17.2318	2.18651	44.8986	3.87853	1.75509	10.101	0.333395	0.738304	0.000162922	0.381022	1.69144	2484.85	88.2511	608.915	2208.46	242.949	49.6487
L393	MS	Discovery	0.318056	0.444072	0.324845	0.0690924	0.107812	0.0433462	36608.3	54405.5	2676.88	48730.9		79970.8	13836.6	212735	11.7064	22.2691	2.7648	4.08798	1.90358	7.49005	13.7302	12.8488	6.77062	2.17098	2.58236	0.355333	3.0715	0.219494	0.297262		10.3357	1.0327	37.0592	3.54765	0.534421	6.8425	0.130153	0.756961	0.000162922	0.390257	0.849957	506.648	21.0119	137.035	487.904	35.2206	9.74472
L404	MS	Discovery	60.2555	123.721	92.3434	16.907	70.3385	196.835	19788.8	28832.7	2605.58	26286.9		46908.4	10251	1.02371e+06	9.95467	28.1316	5.03519	11.3012	6.49937	11.0095	31.5362	16.0447	10.2603	2.35367	2.23641	0.212778	7.98048	1.71833	0.925284		23.0916	3.98865	61.4452	6.66935	2.64961	11.4018	0.53363	0.556294	0.219708	0.340894	2.58724	3588.31	174.562	1651.53	2844.79	614.551	141.682
L409	MS	Discovery	1.56904	3.50127	1.64821	0.312422	1.11595	2.24309	15073.9	39533.4	2974.34	25186.6		51675.7	9292.38	5.08153e+06	4.33655	14.9485	2.09	3.34593	2.94259	5.03581	15.4879	13.4775	9.35977	2.68677	2.09688	0.653559	6.18838	1.46615	0.741861		20.1878	2.96759	60.5736	5.52807	1.73827	10.1037	0.531467	0.563604	0.000162922	0.416433	1.7189	1709.48	78.9416	445.422	1623.08	193.447	42.5708
L410	MS	Discovery	3.97503	6.74715	2.79113	0.672013	2.06658	9.00637	10943.6	34498.7	4019.82	39438.5		34930.4	5168.67	252444	6.71311	28.965	3.47547	2.42071	4.40042	6.43476	24.985	12.1925	8.88775	3.11729	3.53571	0.164408	7.74728	1.2373	0.768628		30.2939	2.68634	61.7281	5.11777	2.86543	9.29264	1.02872	0.690917	0.0930251	0.283505	2.05313	3232.02	124.598	803.302	3142.63	486.289	111.892
L445	MS	Discovery	0.630638	0.902637	0.492823	0.184598	0.196336	0.0569162	13460.1	42343.8	5745.63	38986.4		54187.7	4243.27	245873	8.9585	25.7275	0.785064	3.42362	4.19757	5.2852	19.3102	12.8492	16.4985	3.5917	2.99143	0.461185	7.13383	1.11119	0.563551		19.6701	1.65913	74.095	6.66499	2.59084	12.2907	0.775629	0.673569	0.165102	0.270223	3.13939	1568.7	58.3173	393.258	1375.33	126.453	34.977
L460	MS	Discovery	1.31892	3.58734	1.84397	0.551937	0.77389	2.9097	5117.24	19603.8	1688.2	17662.9		18865	3282.61	610854	8.33634	26.4785	3.79529	6.0077	11.729	11.1268	39.9462	13.1907	8.21743	2.74027	2.6089	0.572745	8.40657	2.0773	0.743582		29.002	5.28997	61.0129	5.17171	1.80534	11.3004	0.673481	0.775256	0.0614026	0.685035	1.63256	1936.01	76.3642	517.757	1890.87	307.641	53.0166
L462	MS	Discovery	53.5855	78.9559	17.7767	5.74265	23.3017	22.3178	21684.1	97918.4	12290.8	92259.4		143964	24142.3	1.1613e+06	7.00853	23.0051	3.0425	3.33633	5.07257	6.64812	24.3229	13.6423	9.20966	4.43149	2.53335	0.390561	6.86129	2.14491	1.12144		21.9055	4.10407	57.2188	6.78083	3.26712	14.9743	0.696234	0.274297	0.351678	0.639835	3.81418	3864.33	207.419	1004.77	3498.04	466.405	127.581
L475	MS	Discovery	0.467605	1.02326	0.349189	0.105215	0.190163	0.0726022	9784.57	23338.3	4064.8	12605.2		26421.2	5497.66	312681	14.179	21.4555	2.89695	4.0509	1.06825	5.63295	9.41629	12.8674	6.52975	2.65253	1.35062	0.338552	2.92836	0.459928	0.847845		11.3475	0.734289	27.9331	3.32214	1.52218	5.772	0.208703	0.276641	0.000814609	0.159989	1.1473	1093.41	48.0582	269.221	1119.11	73.0589	24.577
L476	MS	Discovery	0.386237	0.644025	0.423264	0.0795886	0.111144	0.076853	17465.4	33194.9	1277.96	18237.5		80676.3	12390.8	326527	9.9546	25.5826	1.82163	2.56862	4.22048	5.70375	20.8296	15.873	8.19484	1.70948	3.09716	0.833982	8.08277	0.840866	0.792251		20.0711	2.33739	68.9921	6.22637	1.36294	12.2387	0.173379	0.202849	0.0475394	0.39946	1.88587	853.528	35.3563	220.012	782.53	92.8977	17.333
L477	MS	Discovery	0.465292	0.488958	0.33031	0.0695726	0.122343	0.0391182	23394.1	42841	7253.3	22231.3		85330	6379.64	1.60849e+06	6.28465	8.86833	1.14559	2.57589	1.78489	3.60329	4.3613	11.9985	7.3347	1.82868	1.40493	0.747112	3.02532	0.545139	0.263948		10.4107	1.7382	32.1516	4.65169	0.588504	5.36415	0.26207	1.00508	0.00665844	0.306288	1.26784	566.635	22.7679	133.864	535.055	40.6816	9.12485
L479	MS	Discovery	0.566335	0.495631	0.255042	0.0667288	0.164028	0.0450231	27336.5	55348.3	4908.9	45503.8		82272.2	16843.5	638811	18.844	31.7653	4.38107	7.11283	2.63365	10.1158	15.6897	16.1811	10.1032	2.51952	2.30077	0.479603	4.44731	0.690345	0.651446		15.9457	0.641835	45.2294	5.63167	2.6774	8.88478	1.30518	0.861958	0.000162922	0.117384	1.79027	1082.38	41.3828	266.448	1008.25	92.1817	20.031
L117	NMO	Discovery	1.2935	2.60379	1.00937	0.404455	1.0129	3.32858	970.271	4635.64	444.575	3528.17		2517.33	242.794	928701	7.49741	33.1044	1.70384	2.87012	3.94358	5.16353	13.6268	12.5406	7.33756	3.03635	1.42774	0.429382	3.26297	0.859182	0.3531		10.2684	2.25596	27.0306	3.1104	1.76885	5.72909	0.707734	0.624479	0.000162922	0.673289	2.43042	2507.48	106.944	539.071	2708.48	192.767	45.7825
L138	NMO	Discovery	1042.54	2918.53	874.709	366.402	1295.45	1777.83	36043	125667	29494.6	260118		179763	25064.5	999045	14.5731	51.0351	3.35759	11.5027	22.3039	33.7489	92.026	19.5139	21.5696	1.85251	6.42595	0.247062	18.2967	5.08311	1.53966		76.6766	11.75	101.995	10.9705	4.76267	21.0398	1.81185	1.20549	0.394901	1.90294	5.05763	6230.63	305.582	3416.6	4815.48	1013.53	224.403
L170	NMO	Discovery	3.53683	6.61094	1.73651	0.388064	0.716519	3.01209	20744.8	45531.2	16791.7	154432		72078.1	9619.79	3.99456e+06	72.9654	56.7489	23.3815	92.1724	16.582	241.877	378.608	165.107	19.5686	2.66654	10.2801	0.159469	56.2646	3.16052	4.59		75.3823	3.43154	203.747	9.04501	264.079	17.9321	2.67636	8.54725	3.83724	7.30233	54.9407	24432.5	243.077	7791.45	8544.75	15475.7	1167.23
L179	NMO	Discovery	30.3122	27.0118	6.41951	9.04513	12.8093	5.06907	16034.6	155380	27190.1	100991		19452.7	2718.56	1.95595e+06	50.9134	66.6408	13.1585	32.0417	67.8033	98.8483	270.204	39.6462	65.2542	2.01365	24.4294	0.602674	86.7109	15.5338	8.21681		253.46	34.6007	502.116	35.7101	20.0355	64.6957	2.05746	3.51027	0.850927	5.88702	14.5664	10517.4	466.648	2832.29	7441.88	2779.42	498.977
L209	NMO	Discovery	589.259	287.117	40.925	17.9526	31.1961	126.566	20041.4	34894.3	10988.1	49159		75004.6	6562.5	643211	12.8507	37.1815	7.55896	9.24374	15.3567	14.6721	68.084	29.9509	35.469	2.56184	9.07605	0.450897	23.7491	5.23555	2.75136		81.2312	10.3672	182.417	14.535	9.48894	36.7879	2.30807	1.17802	0.353514	1.14453	7.1463	6445.05	394.68	2204.43	6342.19	1734.13	523.208
L217	NMO	Discovery	18.9187	36.2425	5.81087	2.05531	17.7512	5.66066	7029.86	44509.2	12318.5	73464.6		22574.1	3707.7	611731	8.61177	20.8591	1.25753	5.29234	8.69796	11.5934	63.6203	39.5778	23.8458	4.00744	4.11942	0.555117	11.451	2.50232	2.50385		42.3383	4.4054	117.45	10.2154	14.2194	13.9381	0.793462	1.91457	0.867141	3.32412	10.4403	3481.62	242.771	962.485	2477.63	666.256	136.054
L236	NMO	Discovery	36.2145	111.083	77.6887	9.98419	39.5259	37.0486	31727	74095.4	24172.1	250647		108218	6864.04	2.77551e+06	11.2406	23.972	3.49918	8.30463	8.03486	25.1748	45.8029	34.8517	15.0989	3.90822	4.33815	0.390571	18.1647	2.393	1.45024		37.2191	5.26952	85.7749	7.77491	29.132	11.9158	0.883474	1.83076	0.599255	1.32781	9.75908	4920.15	232.939	1754.98	3384.08	1747.2	185.471
L336	NMO	Discovery	0.928096	3.79126	1.30632	0.288353	0.738015	3.26773	1778	8752.63	1117.24	5353.2		5050.81	540.959	1.00865e+06	13.7802	25.7993	6.77715	18.9754	14.2629	19.0226	54.8101	15.6481	13.2857	2.9999	4.74726	0.634362	11.9036	2.1165	1.26284		38.6846	7.29369	100.56	8.09716	3.50871	11.5988	0.854548	1.1473	0.214888	0.401223	1.96475	1356.2	60.559	373.883	1109.92	272.374	31.8296
L34	NMO	Discovery	5.94124	8.93799	5.92677	4.71402	2.07245	2.5586	8690.05	20243.9	4458.76	31373		45979.7	7292.41	2.25184e+06	9.77607	13.453	1.7082	2.83793	4.26956	5.86335	24.2812	27.2555	15.0276	2.07114	3.17017	0.396574	11.4649	2.17036	1.75494		37.4235	4.72796	89.9386	6.74755	4.84748	14.8606	1.0011	1.24449	0.154957	1.97465	6.51801	2904.88	161.612	729.113	2283.58	302.072	139.613
L83	NMO	Discovery	2.03054	2.29581	0.801355	0.204287	0.402925	1.9601	3410.72	8813.29	1105.64	5451.81		8385.04	882.815	375054	5.35727	16.5109	1.66111	1.34172	3.35447	4.42826	16.3514	13.2977	9.79089	3.09178	1.53565	0.255986	4.30039	1.19817	1.04825		13.2643	1.73669	39.3655	4.81355	1.69839	8.04402	0.270648	0.887631	0.000162922	0.094575	1.75215	1497.51	58.7823	372.832	1222.19	155.484	49.4081
L98	NMO	Discovery	1.47272	2.78587	1.81706	0.18268	0.733014	2.03815	7985.2	17638	1293.4	16058.6		26842.6	1876.78	280898	5.32065	16.5536	0.478074	1.59011	1.02905	2.92442	11.051	9.52108	7.50545	4.41813	0.933519	0.136962	3.21869	0.460417	0.640869		9.41039	0.847596	38.9047	5.15851	2.02695	6.72822	0.252935	0.430518	0.000162922	0.221224	1.97757	1713.51	68.5995	413.674	1497.37	147.658	40.3899
1	RRMS	Validation							7361.3	141291	15763.7	127086	4972.47	15402.7	27057.3	164597	8.36682	11.8016	1.13492	1.47549	1.01872	4.46019	4.86056	22.2988	14.0036		2.42839		4.9356	1.88006	1.17375	1.20266	12.0232	2.89668	73.1932	5.14935	2.61461	12.5195	0.772436	0.384047			2.36517	1418.59	43.0981	396.507	1149.44	146.549	29.828
2	RRMS	Validation							18508.7	321223	43973.2	301710	21248.2	48339.6	98222.8	376146	8.17645	13.4383	1.90558	2.37568	1.44861	5.80405	6.40183	24.7867	18.0749		4.18479		7.56812	2.14069	1.11842	0.471903	21.7261	4.11694	112.67	7.16607	1.45947	10.1554	0.697686	0.399682			1.34267	972.643	28.8204	252.72	792.089	98.1745	24.8813
3	PPMS	Validation							9988.58	174883	21478	126965	13326.4	15259.1	40594.5	191051	9.17492	15.7971	1.27324	2.53236	1.32704	5.73519	9.01924	24.5668	19.2642		5.12222		7.18635	1.99519	1.57309	1.12304	21.7255	4.84702	117.105	8.96149	2.15735	14.31	0.817685	0.345892			2.23859	1294.86	39.3676	343.858	1114.19	134.174	35.7033
4	RRMS	Validation							16426.1	348277	72218.4	431514	42729.7	40675.9	106589	405825	8.2283	14.1728	1.97521	2.61595	2.04498	5.33095	8.33552	24.6882	20.0545		5.10138		11.3616	3.56392	2.25738	1.3175	25.3666	5.28188	144.521	9.1864	2.1306	15.5649	0.939306	0.267889			1.83146	1489.6	50.7302	456.659	1253.55	158.973	59.9935
5	RRMS	Validation							11677.7	205159	39403.9	226550	18726.3	36174.1	73463.2	235215	7.87554	12.0902	1.7575	2.41388	1.47169	5.52195	5.99246	22.9227	11.8485		1.79763		4.13847	1.50496	0.749051	1.4567	11.6013	2.47594	59.2585	5.0387	0.985078	7.41197	0.429443	0.152606			1.21486	469.167	15.5728	134.787	397.701	41.4021	14.8715
6	RRMS	Validation							13813.5	279736	44061.9	241440	15007.5	39894.8	91816	319456	8.17427	13.0489	1.78278	1.87505	1.70638	4.44984	5.90613	20.9803	12.5279		2.61312		6.99782	2.20996	1.13743	0.312871	17.2218	2.68991	83.5962	5.22379	0.812191	11.0247	0.37705	0.146528			0.749331	576.595	21.768	160.346	517.804	50.6398	19.8438
7	RRMS	Validation							7420.28	131618	27817.8	133467	15964	17137.9	31841.6	202572	7.43732	10.8498	1.20985	2.58661	2.0944	5.57103	9.52318	22.7003	17.4194		3.27091		12.2109	4.83943	1.7143	0.846088	24.9153	7.44879	144.208	9.65542	2.94392	15.153	0.504518	0.132616			3.53409	975.351	30.6401	355.722	810.635	218.784	45.0316
8	RRMS	Validation							46818.4	626539	132090	976614	104994	141399	221224	1.03841e+06	7.73186	11.6032	1.61831	2.37472	1.92138	4.86267	5.96292	21.1025	13.3052		3.29782		6.43433	2.44087	1.09519	0.755302	21.9833	4.57681	86.2584	6.70251	2.02334	12.0662	0.586159	0.271845			1.41032	775.543	28.7208	243.976	658.109	95.6454	22.4068
9	RRMS	Validation							3748.39	40772.9	5231.17	45602.6	3766.76	5872.2	13746.9	74965	6.81228	9.23386	1.51201	2.05096	1.06027	4.39761	6.12668	17.4477	10.6839		2.31718		4.42789	1.61504	0.698042	1.04248	16.0401	3.17017	61.7791	5.03304	0.919847	9.15376	0.482651	0.262296			0.669899	793.235	30.7736	205.198	652.169	59.7419	12.9623
11	RRMS	Validation							75759.6	1.06413e+06	239039	1.29775e+06	198756	203064	551323	1.52716e+06	8.14935	13.4895	1.82942	2.38754	1.46558	5.02705	10.0296	21.4936	15.123		3.62764		9.47361	2.08906	1.45752	1.91318	19.6448	4.02492	110.256	5.77401	1.20819	15.7974	1.29782	0.13682			1.47583	1101.6	43.7906	293.101	898.174	100.331	27.2214
12	RRMS	Validation							13482.2	259733	29842.3	233682	65997.2	31892.3	116702	294826	7.97847	11.5536	1.3813	1.80767	1.64754	4.11084	5.72478	18.3097	14.6949		3.45339		8.56967	2.23731	0.683291	1.06833	13.7835	3.5005	94.5337	6.66482	0.934384	12.6438	0.555817	0.125262			1.46549	972.762	36.6539	253.863	791.122	79.3011	16.3757
13	RRMS	Validation							96391.9	1.10282e+06	171167	1.24035e+06	320494	237909	687284	1.52389e+06	7.57389	9.25938	1.54286	2.0531	0.786494	3.98253	3.80705	18.349	13.0849		2.43		5.07025	1.25199	0.902515	0.862176	15.4024	1.95263	79.6269	5.46528	0.995653	10.2863	0.279364	0.329115			0.939486	392.42	15.7944	111.868	363.643	22.2279	7.40759
14	RRMS	Validation							57569.2	1.24615e+06	133961	1.15925e+06	96548.8	218239	347057	1.23379e+06	9.40606	13.4462	1.84709	2.35936	1.10947	5.74485	7.30923	24.4936	18.6031		4.11791		5.48492	2.84951	1.23731	1.06437	10.1612	4.30052	91.0463	8.67372	1.86426	13.9113	0.740074	0.357417			2.06712	1523.99	44.7608	372.367	1208.71	115.922	27.267
15	RRMS	Validation							14810.8	214256	35438.6	238368	16004.1	52319.5	52914.2	269396	8.12661	10.329	1.45821	2.88321	0.954415	6.26366	6.46551	23.9373	10.3148		2.53977		3.2292	1.5546	0.821462	1.2323	5.45225	2.03414	44.2958	3.04653	1.67906	6.20132	0.456919	0.234248			1.00729	775.635	32.9735	196.3	600.982	54.3284	15.0354
16	RRMS	Validation							51841	1.16049e+06	167135	1.14508e+06	77091.5	313301	246656	1.27821e+06	9.60369	14.6023	1.92043	2.98064	1.16492	6.38604	7.18867	21.8276	17.0593		3.11083		7.71936	1.88967	1.37422	1.10151	14.8406	4.00662	96.0757	6.07759	1.32888	15.4016	0.918638	0.146266			1.70821	1077.66	27.3906	266.721	894.36	76.0483	26.1334
17	RRMS	Validation							46839.6	772000	275755	1.78561e+06	206509	201349	427396	1.28029e+06	9.01442	11.8714	1.45232	3.31308	1.22506	10.2654	12.1251	44.2088	16.1445		3.47985		10.0778	2.04098	1.31359	1.34819	11.4014	4.24263	91.2863	6.1816	9.55522	9.56657	0.830601	0.239359			3.96083	1345.39	38.3237	397.027	903.471	343.169	71.6867
18	RRMS	Validation							50499.8	759430	160996	1.20372e+06	108797	159272	312071	1.04165e+06	8.96841	14.7004	1.28487	2.01899	1.39436	5.2876	6.55021	23.2453	19.0687		2.66272		7.2917	1.62069	1.23075	1.86064	10.4667	3.65281	98.0149	7.07112	1.8523	16.7478	0.889511	0.217208			1.67483	1371.44	41.8437	359.088	1157.78	82.4752	33.8866
19	RRMS	Validation							20568.3	271760	42322.3	302393	43050.5	58041.8	103479	374969	7.57054	9.22233	1.94222	2.67777	1.06513	5.4614	4.57684	20.9544	12.9652		3.25113		7.18356	1.20377	0.932015	1.7321	10.4205	3.7228	68.841	6.50832	0.900102	10.4427	0.623707	0.107536			0.903396	789.741	25.9627	215.752	611.382	83.202	15.4659
20	RRMS	Validation							103701	1.59895e+06	251261	1.88201e+06	310505	374194	710174	2.31803e+06	7.66126	9.72429	1.46405	2.36452	1.24396	4.82801	6.26821	21.1112	14.5469		3.38686		8.51318	1.94032	1.19454	2.68033	9.03206	3.47613	78.2294	8.67963	1.40469	13.0231	0.559358	0.503197			1.44197	733.756	26.4151	201.742	607.479	101.121	18.8794
21	RRMS	Validation							111639	1.51915e+06	324960	2.2737e+06	239784	452865	684034	2.22985e+06	7.6352	13.4943	2.17863	2.21934	1.12565	5.59101	5.77099	21.8907	11.8966		2.53085		5.80526	1.80904	1.29283	1.81894	9.68268	3.11725	85.8463	6.43903	2.46142	13.4832	0.792512	0.587604			2.03491	1236.03	30.2801	339.575	886.897	134.489	31.0818
22	RRMS	Validation							7896.33	93599.2	15123.4	101779	4888.73	7893.58	16282.9	194792	8.04714	14.5858	0.866957	1.00806	1.39104	1.81576	8.89618	33.2848	27.6175		4.87776		8.41583	2.21094	5.22675	0.583404	20.9596	2.33645	119.662	7.21583	1.53064	8.50256	0.418689	0.495836			1.22812	1167.89	23.6936	285.38	1130.14	75.2444	29.6057
23	RRMS	Validation							23132.9	435669	83486.9	611882	29922.4	62051.4	180432	812003	5.33605	10.701	0.34444	0.686116	1.10622	0.85039	5.12255	27.7614	19.6331		3.92361		7.33253	2.91852	5.64315	1.09854	22.3386	2.91337	112.503	9.00462	1.19018	8.58877	0.390054	0.12193			1.05081	573.814	16.6056	137.521	679.266	30.482	10.9806
24	RRMS	Validation							14096.8	253443	41791.4	404666	5788.42	22280.4	71332.3	512575	4.90498	8.24249	0.866243	0.46277	0.871307	0.966056	3.36136	32.6149	15.6306		2.72445		3.89134	1.47567	1.23598	0.291296	10.2295	1.49401	69.0798	5.45572	0.64408	3.87496	0.351698	0.284001			0.515941	547.621	17.2167	142.046	636.917	36.5811	9.41143
26	RRMS	Validation							22794.1	775578	132143	857773	146586	30357.1	312815	1.60446e+06	5.16649	10.4547	0.68982	0.995466	0.985488	1.43213	9.91214	34.7887	24.8121		4.50995		13.2074	2.18145	4.0653	0.513819	27.9542	1.73419	181.819	6.16496	1.88517	9.45172	0.634727	0.100515			1.76003	1468.18	37.8657	297.529	1528.79	127.674	33.3825
27	RRMS	Validation							5214.72	1.35429e+06	300613	2.9342e+06	43558.3	18404.9	730215	3.30598e+06	6.0082	10.2544	0.706625	0.894423	0.643878	0.770259	5.44059	22.5548	19.8726		4.76411		5.82196	0.637746	2.39281	0.883227	16.252	1.51844	91.8405	3.33425	0.539599	5.95324	0.283346	0.0653742			1.04441	746.871	19.5136	169.788	852.401	45.5612	14.1014
28	RRMS	Validation							1129.97	21506.2	2138.59	18363.9	1599.81	486.351	5728.46	79503.4	5.28167	9.51283	0.371344	0.445698	0.7036	0.648578	4.22967	29.4628	18.424		4.81547		6.67366	1.70118	3.55806	1.05466	15.5556	2.17794	97.445	5.21042	0.41846	5.93156	0.300825	0.130779			0.696777	898.601	23.0631	215.033	1064.28	62.933	15.5834
29	RRMS	Validation							1210.65	12897.3	2314.81	18701.3	595.13	385.928	4609.24	73715.3	4.60116	6.73908	0.125663	0.471648	0.626907	1.21576	5.53482	30.1623	12.0877		3.04992		5.82779	0.483685	2.82256	0.558325	13.6753	1.73537	77.8183	4.39736	2.13095	4.24561	0.320803	0.180155			1.08532	432.3	12.4583	125.949	545.951	46.8543	10.4931
30	PPMS	Validation							11807	511499	267505	2.02808e+06	95482.5	60420.9	307957	1.49025e+06	5.14348	8.2366	0.690422	0.811464	1.63924	1.26876	6.97381	35.8396	30.2869		5.46849		11.157	2.28724	5.93355	0.766427	28.7814	3.49562	154.392	8.56357	3.01766	8.95491	0.396081	0.223699			1.60315	880.629	25.5766	287.363	970.033	112.728	39.4494
32	RRMS	Validation							2873.38	85414	27110.4	147930	12556.8	4301.95	18952.9	205430	7.28438	10.6929	0.274337	0.958422	1.09464	1.33303	6.79193	35.6942	20.5332		3.06764		7.88355	1.7215	4.91229	0.672535	20.7859	0.836386	113.541	7.45036	1.6662	7.66493	0.202582	0.430324			0.940249	802.665	23.3358	156.786	860.177	52.9331	15.5468
NIND, non-inflammatory neurological diseases; OIND, other inflammatory neurological diseases; MS, multiple sclerosis; RRMS, relapsing-remitting MS; PPMS, primary progressive MS; NMOSD, neuromyelitis optica spectrum disorder
PC, phosphatidylcholine; TG, triglyceride; SM, sphingomyelin; GluCer, glucosylceramide; PS, phosphatidylserine; PE, phosphatidylethanolamine; PG, phosphatidylglycerine; CE, cholesterol ester; PA, phosphatidic acid; PI, phosphatidylinositol;
Cer, ceramide; C1P, ceramide 1 phosphate; Hex2Cer, dihexosylceramide; ST, sulfatide; LPC, lysophosphatidylcholine; LPE, lysophosphatidylethanolamine; LPS, lysophosphatidylserine; Sph, sphingosine; S1P, sphingosine 1 phosphate;
AcCa, acyl carnitine; GM3, ganglioside
[truncated: 119 more columns]

## Sheet: Supplementary Table 3
Supplementary Table 3A. Discovery cohort ANOVA of lipids significant by disease group, adjusted for age and sex with FDR correction and post tests
Lipids	Sum of squares				Degrees of freedom				F value			P, q and post test values
	Disease	Age	Sex	Residuals	Disease	Age	Sex	Residuals	Disease	Age	Sex	Disease (p-value)	FDR (q-value)	OIND - NIND	MS - NIND	NMO - NIND	MS - OIND	NMO - OIND	NMO - MS	Age (p-value)	Sex (p-value)
Hex2Cer(d18:1/24:1)	2.05187	0.186338	0.000715935	5.97783	3	1	1	93	10.6407	2.89896	0.0111381	4.43e-06	0.000318258	0.132977	0.976887	2.94e-05	0.0439186	0.0141399	7.35e-06	0.0919771	0.916177
ST(d18:1/22:1)	3.54793	0.184773	0.0267927	10.7036	3	1	1	93	10.2756	1.60544	0.232793	6.6e-06	0.000318258	0.151569	0.811579	0.000161995	0.0142635	0.0382334	8.5e-06	0.208298	0.630594
Hex2Cer(d18:1/16:0)	3.42285	0.0910443	0.0078656	10.4548	3	1	1	93	10.1493	0.809881	0.0699681	7.58e-06	0.000318258	0.183937	0.892435	0.000107717	0.0310121	0.0218685	9.51e-06	0.37048	0.791969
SM(d18:1/24:1)	1.74737	0.523191	0.01034	5.35767	3	1	1	93	10.1104	9.0817	0.179484	7.91e-06	0.000318258	0.245273	0.814968	0.000137014	0.0302477	0.0193809	6.24e-06	0.0033266	0.672795
SM(d18:1/16:0)	1.56469	0.242759	6.46e-05	5.23156	3	1	1	93	9.2717	4.31546	0.00114804	2e-05	0.00053164	0.147607	0.634964	0.00138957	0.00575499	0.149583	4.77e-05	0.0405242	0.973043
HexCer(d18:1/16:0)	0.782522	0.0109805	0.00276083	2.62685	3	1	1	93	9.23469	0.388749	0.0977431	2.08e-05	0.00053164	0.0837093	0.999996	8.63e-05	0.0733232	0.0397445	0.000110309	0.534484	0.755255
Hex2Cer(d18:1/22:0)	1.48972	0.167696	0.0200467	5.05132	3	1	1	93	9.14243	3.08745	0.369081	2.31e-05	0.00053164	0.0828589	0.927945	0.000500534	0.0140337	0.120044	8.36e-05	0.0821895	0.544986
SM(d18:2/16:0)	1.21313	0.283771	0.00158065	4.61013	3	1	1	93	8.15748	5.72451	0.0318863	7.05e-05	0.00141789	0.484463	0.541859	0.00212307	0.0309094	0.0620367	6.09e-05	0.0187402	0.858666
SM(d18:1/24:0)	1.51684	0.276921	0.0341525	5.91455	3	1	1	93	7.95024	4.35429	0.537012	8.93e-05	0.00149901	0.187309	0.809518	0.00220494	0.0195312	0.155558	0.000151946	0.0396523	0.465517
GM3(d42:2)	4.86774	0.0113996	0.0246149	19.0668	3	1	1	93	7.91429	0.0556029	0.120062	9.31e-05	0.00149901	0.211589	0.66094	0.00452279	0.0116182	0.212034	0.000186642	0.814104	0.72975
SM(d18:2/22:0)	1.35455	0.545057	0.0185233	5.691	3	1	1	93	7.37848	8.9071	0.302701	0.000172949	0.00253135	0.771633	0.445553	0.00476481	0.0707443	0.0454776	0.000119009	0.00362899	0.583513
HexCer(d18:1/18:0)	0.676677	0.103782	0.0241451	2.96972	3	1	1	93	7.06362	3.25006	0.756129	0.000249666	0.00334968	0.200708	0.968187	0.00176585	0.066124	0.131366	0.000611413	0.07466	0.386782
GM3(d34:1)	4.13918	0.0100136	0.0600357	18.5067	3	1	1	93	6.93342	0.0503204	0.301692	0.000290796	0.0036014	0.119712	0.94583	0.00455518	0.026344	0.310737	0.00122882	0.822999	0.58414
SM(d18:1/22:0)	1.30531	0.518545	0.0101194	5.89938	3	1	1	93	6.85912	8.17454	0.159527	0.000317297	0.00364892	0.387089	0.811294	0.00348029	0.0625058	0.11226	0.00038028	0.00524398	0.690508
GM3(d42:1)	18.5235	2.2315	2.75151	84.8587	3	1	1	93	6.76688	2.44559	3.01549	0.000353644	0.00379578	0.0566473	0.972614	0.000997249	0.125208	0.22631	0.00272735	0.121252	0.0857838
ST(d18:2/22:1)	22.5631	7.87366	1.89783	114.808	3	1	1	93	6.09241	6.37805	1.53734	0.000786354	0.00791269	0.310981	0.859472	0.00895089	0.0556041	0.238676	0.00133442	0.013246	0.218134
GM3(d40:1)	8.28549	0.262432	0.453969	45.9131	3	1	1	93	5.59427	0.531574	0.919543	0.00142847	0.0135285	0.592241	0.295052	0.113109	0.0156671	0.57131	0.00294625	0.467778	0.340081
SM(d18:2/20:0)	0.639065	0.436972	0.0229084	3.77347	3	1	1	93	5.25008	10.7695	0.564594	0.0021647	0.0193621	0.989946	0.460756	0.0275669	0.291047	0.0580444	0.000836897	0.00145393	0.454313
HexCer(d18:1/22:0)	0.976834	0.3546	0.187437	5.88874	3	1	1	93	5.14233	5.60014	2.96017	0.0024668	0.0209029	0.449434	0.998659	0.00481682	0.334997	0.112839	0.00317546	0.0200332	0.0886646
SM(d18:2/18:0)	0.691456	0.395754	0.00447206	4.24878	3	1	1	93	5.04501	8.66253	0.0978874	0.00277634	0.0223496	0.919531	0.679744	0.0187533	0.294818	0.0755049	0.00132124	0.00410125	0.75508
LPC(18:2)	2.21149	1.16674	0.0105729	13.7381	3	1	1	93	4.99021	7.89826	0.0715733	0.00296769	0.0223886	0.25674	0.993874	0.00438796	0.353808	0.184465	0.00712902	0.0060332	0.789652
Hex2Cer(d18:1/24:0)	2.56361	0.546205	0.0925632	16.0958	3	1	1	93	4.93743	3.15593	0.534822	0.00316463	0.0223886	0.594952	0.995275	0.00561366	0.424309	0.0865219	0.0029153	0.0789219	0.466425
LPC(22:6)	0.832672	0.351118	0.0258555	5.23722	3	1	1	93	4.92872	6.23498	0.459129	0.00319838	0.0223886	0.628786	0.99123	0.00614651	0.424437	0.082851	0.00272316	0.0142841	0.499714
Cer(d18:1/24:1)	1.42744	0.0638014	0.0986637	9.1297	3	1	1	93	4.8469	0.649915	1.00504	0.0035338	0.0233873	0.664896	0.691123	0.0356466	0.112776	0.259403	0.00298487	0.4222	0.318695
HexCer(d18:1/24:1)	0.615804	0.0630724	0.114604	3.96242	3	1	1	93	4.81775	1.48034	2.68982	0.00366174	0.0233873	0.719	0.981523	0.00709383	0.464408	0.0734729	0.00264932	0.2268	0.10437
LPC(20:4)	1.39599	0.575957	0.0680412	9.03006	3	1	1	93	4.79239	5.93174	0.700752	0.00377684	0.0233873	0.341052	0.970384	0.00327623	0.570892	0.123456	0.00886241	0.0167768	0.404677
LPC(22:5)	2.01381	1.34127	0.126132	13.8694	3	1	1	93	4.50113	8.99376	0.845762	0.00539382	0.031266	0.201222	0.950479	0.00657793	0.429921	0.280356	0.0190847	0.00347549	0.360133
SM(d18:1/20:0)	0.659452	0.223422	0.00152195	4.54841	3	1	1	93	4.49454	4.56824	0.0311189	0.00543756	0.031266	0.789074	0.646922	0.05027	0.153752	0.247088	0.0040131	0.0351934	0.860359
Cer(d18:1/24:0)	1.35061	0.000138976	0.280119	9.68659	3	1	1	93	4.32234	0.00133429	2.6894	0.00671785	0.0372957	0.665672	0.67175	0.071009	0.105841	0.397034	0.00708601	0.97094	0.104396
LPC(20:3)	1.64465	0.912754	0.0327262	13.0022	3	1	1	93	3.92118	6.52858	0.234078	0.0110148	0.059113	0.259567	0.999971	0.0265446	0.251686	0.479734	0.026915	0.0122386	0.629653
HexCer(d18:1/24:0)	0.739117	0.289547	0.24403	6.13015	3	1	1	93	3.73769	4.39269	3.70215	0.0138211	0.0717806	0.388199	0.995238	0.0177327	0.497492	0.291274	0.0259467	0.0388096	0.0573998
ST(d18:1/24:0)	1.31191	0.529927	0.30725	11.0137	3	1	1	93	3.69261	4.47472	2.59443	0.0146147	0.0735304	0.175391	0.980022	0.0294273	0.309693	0.602455	0.0577061	0.0370729	0.110629
LPC(18:0)	1.10509	0.633592	0.0246748	9.41365	3	1	1	93	3.63916	6.25943	0.243769	0.0156152	0.0761835	0.314793	0.917489	0.0135077	0.66178	0.303817	0.0463118	0.0141008	0.622661
HexCer(d18:1/22:1)	0.953659	0.536714	0.09141	8.35474	3	1	1	93	3.53852	5.97438	1.01752	0.0176903	0.0837686	0.993233	0.476609	0.154178	0.323782	0.246763	0.010384	0.0164003	0.315725
GM3(d38:1)	6.85268	0.845474	0.0594601	61.5877	3	1	1	93	3.44928	1.2767	0.0897872	0.0197617	0.0909037	0.803319	0.392451	0.401691	0.0658565	0.821857	0.036559	0.261419	0.765117
LPC(22:4)	1.07867	0.375492	0.0418573	9.7885	3	1	1	93	3.41613	3.56753	0.397684	0.0205918	0.0920909	0.403594	0.98031	0.0210065	0.607628	0.316946	0.0417815	0.0620364	0.529834
Hex2Cer(d18:1/20:0)	0.632521	0.0373644	0.0719874	5.79043	3	1	1	93	3.3863	0.600109	1.15619	0.0213686	0.0929824	0.999181	0.179637	0.473998	0.235531	0.43688	0.0205544	0.440501	0.285039
LPC(16:1)	0.850429	0.38021	0.0236397	7.89037	3	1	1	93	3.3412	4.48136	0.27863	0.0225996	0.0933639	0.475773	0.867621	0.0142604	0.88678	0.214906	0.0597622	0.036936	0.598858
LPE(18:2)	1.59172	0.729367	0.0100399	14.7707	3	1	1	93	3.34061	4.59227	0.0632138	0.0226161	0.0933639	0.18664	0.994241	0.157139	0.0962008	0.940351	0.102303	0.0347269	0.802041
CE(22:6)	3.16576	0.00676757	0.00649615	30.147	3	1	1	93	3.25533	0.0208771	0.0200398	0.0251438	0.101204	0.332537	0.504898	0.999455	0.0122665	0.668284	0.666024	0.885427	0.887732
HexCer(d18:1/20:0)	0.611207	0.148554	0.312992	5.98799	3	1	1	93	3.16424	2.30721	4.86111	0.0281581	0.109727	0.855385	0.999909	0.0293605	0.811891	0.139595	0.0242309	0.132167	0.0299348
LPC(16:0)	0.840778	0.411056	0.0123751	8.27164	3	1	1	93	3.15102	4.6216	0.139136	0.0286245	0.109727	0.459967	0.920085	0.0209947	0.812276	0.282962	0.0661787	0.0341666	0.70999
HexCer(d18:1/24:1-OH)	0.312418	0.0132002	0.0285725	3.30264	3	1	1	93	2.93249	0.371709	0.804581	0.0375628	0.140642	0.999384	0.417846	0.292458	0.496462	0.271203	0.0228276	0.543561	0.372043
Sph(d18:1)	0.565791	0.0286462	0.0143848	6.13341	3	1	1	93	2.85967	0.434359	0.218115	0.041124	0.150477	0.900238	0.262156	0.477336	0.679356	0.229637	0.031273	0.511487	0.641573
Hex2Cer(d18:1/18:0)	0.283467	0.0374407	0.0390891	3.36259	3	1	1	93	2.61331	1.03551	1.0811	0.0558624	0.199863	0.953194	0.709854	0.234689	0.382315	0.458919	0.0407089	0.311508	0.301147
GM3(d36:1)	1.09211	0.000106555	0.098366	13.2659	3	1	1	93	2.55207	0.000746998	0.689591	0.0602793	0.210016	0.999386	0.280069	0.676528	0.229376	0.745327	0.0752268	0.978254	0.40843
ST(d18:2/20:0)	1.42266	0.00149326	1.31623	17.374	3	1	1	93	2.53843	0.0079932	7.04558	0.0613091	0.210016	0.878305	0.939898	0.0372663	0.997154	0.155434	0.0977557	0.928953	0.00934716
HexCer(d18:1/24:0-OH)	0.773017	0.377603	0.185772	9.50423	3	1	1	93	2.52135	3.69489	1.8178	0.0626231	0.210048	0.475554	0.988564	0.0699996	0.645264	0.526602	0.113091	0.0576403	0.18085
PC(34:2)	1.61158	0.233993	0.00939514	20.1334	3	1	1	93	2.48139	1.08086	0.0433979	0.065809	0.216229	0.949557	0.81641	0.197257	0.485268	0.41074	0.0456477	0.301201	0.835433
Cer(d18:1/22:1)	0.799691	0.0552173	0.49691	10.3099	3	1	1	93	2.40453	0.498087	4.48237	0.0723947	0.233111	0.998135	0.592456	0.333335	0.484269	0.426995	0.0490452	0.482106	0.0369152
ST(d18:2/24:0)	0.352846	0.51569	0.164792	4.60498	3	1	1	93	2.3753	10.4146	3.32807	0.0750672	0.236977	0.988036	0.983853	0.0991832	0.898864	0.183335	0.050602	0.001727	0.0713181
CE(22:5)	1.74267	0.0012778	0.00353681	23.0357	3	1	1	93	2.34518	0.00515875	0.0142789	0.0779237	0.241264	0.67111	0.448814	0.990422	0.0465659	0.674011	0.859812	0.942896	0.905142
HexCer(d18:1/18:0-OH)	0.162578	0.0155927	0.00267892	2.26465	3	1	1	93	2.22547	0.640329	0.110012	0.0903762	0.274539	0.0837889	0.9691	0.991427	0.182923	0.44854	0.999979	0.425631	0.740877
ST(d18:1/24:1-OH)	0.739926	0.0216714	0.000906854	10.53	3	1	1	93	2.17833	0.191401	0.00800928	0.095803	0.285635	0.970143	0.255401	0.994873	0.104354	0.99973	0.380842	0.662768	0.928881
HexCer(d18:1/22:0-OH)	0.715425	0.872989	0.0771398	10.6246	3	1	1	93	2.08745	7.64154	0.675228	0.107183	0.309245	0.978971	0.90498	0.211415	0.700743	0.371764	0.0718359	0.0068775	0.413336
PI(18:0/20:3)	4.47506	0.338935	0.365894	66.5492	3	1	1	93	2.08458	0.473648	0.511323	0.107563	0.309245	0.986649	0.23365	0.999724	0.119722	0.998548	0.448517	0.493027	0.476358
LPE(20:3)	0.805944	0.246759	0.0494813	12.1141	3	1	1	93	2.06241	1.89437	0.379869	0.110544	0.312239	0.234287	0.999889	0.533452	0.184114	0.999791	0.495504	0.172015	0.539179
ST(d18:1/18:0)	0.165029	0.0212447	0.00834333	2.57707	3	1	1	93	1.98516	0.76667	0.30109	0.121582	0.337494	0.956151	0.340376	0.981292	0.131467	1	0.376144	0.383505	0.584515
CE(16:0)	1.04579	0.000177938	0.0220419	16.4904	3	1	1	93	1.96597	0.00100351	0.124309	0.124488	0.339704	0.833997	0.421444	0.993104	0.0853666	0.813638	0.828384	0.974797	0.725205
PC(36:5)	1.30734	0.428434	0.0243836	21.288	3	1	1	93	1.90378	1.87168	0.106524	0.134376	0.360574	0.931915	0.866518	0.33107	0.510284	0.618366	0.111313	0.174579	0.74487
LPE(16:1)	0.574112	0.0477022	0.0239365	9.51955	3	1	1	93	1.86957	0.466021	0.233844	0.140136	0.366426	0.864918	0.994165	0.112623	0.946715	0.358169	0.159572	0.496521	0.629825
ST(d18:2/24:1)	0.271296	0.232177	0.131682	4.51456	3	1	1	93	1.8629	4.78285	2.71266	0.141286	0.366426	0.989614	0.355527	0.782767	0.550012	0.662055	0.143154	0.0312529	0.10293
Cer(d18:1/16:0)	0.399191	0.336745	0.014905	6.68596	3	1	1	93	1.85088	4.68404	0.207325	0.143384	0.366426	0.993092	0.520506	0.683497	0.360242	0.812019	0.153328	0.0330054	0.649934
CE(18:1)	0.634568	0.0527868	0.253813	10.8466	3	1	1	93	1.81363	0.452602	2.17623	0.150078	0.377316	0.999508	0.262085	0.639467	0.216999	0.606179	0.998616	0.50277	0.143535
LPE(16:0)	0.460077	0.0436786	0.0171988	7.9172	3	1	1	93	1.80144	0.513075	0.202027	0.152332	0.377316	0.654735	0.979458	0.136994	0.851309	0.580378	0.230638	0.475606	0.654135
ST(d18:1/24:1)	0.202973	0.16129	0.0111142	3.52744	3	1	1	93	1.78378	4.25235	0.293024	0.15566	0.379715	0.936685	0.850202	0.393846	0.498208	0.681257	0.134749	0.0419855	0.589584
LPC(18:1)	0.432107	0.354811	0.0146605	7.65784	3	1	1	93	1.74923	4.30898	0.178044	0.162371	0.386228	0.709186	0.887778	0.114847	0.980471	0.48854	0.302667	0.0406719	0.674034
ST(d18:1/24:0-OH)	12.1228	0.152058	0.226532	215.768	3	1	1	93	1.74172	0.0655401	0.0976397	0.163865	0.386228	0.990893	0.970885	0.227514	0.877981	0.353569	0.115701	0.79851	0.75538
PC(38:7)	0.944282	0.257395	0.0353534	17.0032	3	1	1	93	1.7216	1.40784	0.193368	0.167937	0.386228	0.998276	0.972384	0.23948	0.993936	0.207668	0.12458	0.238438	0.661149
PC(36:4)	1.10533	0.0619271	0.00756739	20.132	3	1	1	93	1.70203	0.286073	0.0349577	0.171993	0.386228	0.993282	0.779581	0.43991	0.617079	0.583946	0.128748	0.594024	0.852092
ST(d18:1/22:0)	1.38055	0.471782	0.463824	25.3798	3	1	1	93	1.68626	1.72876	1.6996	0.175329	0.386228	0.842778	0.60239	0.936725	0.166082	0.999981	0.442891	0.191802	0.195558
PC(36:3)	1.19431	0.154843	0.00388392	22.1048	3	1	1	93	1.67492	0.651463	0.0163405	0.177766	0.386228	0.977387	0.825205	0.428051	0.58169	0.635517	0.141014	0.42165	0.898559
Cer(d18:1/22:0)	0.571917	0.0108443	0.0123885	10.5906	3	1	1	93	1.67407	0.0952275	0.108788	0.177949	0.386228	0.994722	0.707919	0.528427	0.55276	0.662841	0.144581	0.758324	0.74227
LPS(22:6)	0.724597	0.0368418	0.13409	13.4455	3	1	1	93	1.67064	0.254829	0.92748	0.178694	0.386228	0.222212	0.999989	0.998783	0.209259	0.580122	0.999232	0.61489	0.338016
CE(20:3)	1.0821	0.0152994	0.000667678	20.2577	3	1	1	93	1.65592	0.0702373	0.00306521	0.181922	0.386228	0.458385	0.628166	0.163983	0.987923	0.773237	0.609128	0.791578	0.955967
S1P(d18:1)	0.0235147	3.1e-06	0.00109712	0.44069	3	1	1	93	1.65413	0.000654883	0.231529	0.182319	0.386228	0.973283	0.99548	0.256741	0.996655	0.15439	0.18211	0.979639	0.631522
PC(36:2)	1.05292	0.29162	0.00947988	19.9881	3	1	1	93	1.633	1.35684	0.0441077	0.18706	0.391126	0.939065	0.912458	0.374081	0.597542	0.656338	0.157127	0.247065	0.834113
PC(38:5)	1.03661	0.273146	0.000250921	19.9178	3	1	1	93	1.61337	1.27537	0.0011716	0.191571	0.395422	0.979424	0.787466	0.498885	0.544842	0.700181	0.161187	0.261666	0.972768
Cholesterol	0.475623	0.0136555	0.0268523	9.26514	3	1	1	93	1.59137	0.137069	0.269533	0.196749	0.396491	0.999733	0.559202	0.682594	0.621904	0.658237	0.167292	0.712054	0.604879
AcCa(10:0)	3.20497	3.48147	0.0507251	62.4764	3	1	1	93	1.59027	5.18238	0.0755074	0.197014	0.396491	0.66681	0.726291	0.144247	0.999002	0.58657	0.495113	0.0251109	0.78409
SM(d18:1/18:0)	0.169653	0.0408499	0.00944971	3.33821	3	1	1	93	1.57547	1.13805	0.263262	0.200577	0.398678	0.990999	0.786625	0.49576	0.606967	0.653385	0.159008	0.288827	0.609105
HexCer(d18:1/20:0-OH)	0.313122	0.266113	0.064694	6.28519	3	1	1	93	1.54439	3.93758	0.957257	0.208262	0.408905	0.226808	0.989803	0.731082	0.341347	0.976949	0.847037	0.0501661	0.330417
CE(20:4)	0.994331	0.0828856	0.174888	20.8084	3	1	1	93	1.48133	0.370444	0.781633	0.224725	0.435912	0.863568	0.623939	0.173401	0.978673	0.477415	0.63001	0.544246	0.378922
ST(d18:1/16:0)	0.0697989	7.33e-06	0.146927	1.50033	3	1	1	93	1.44219	0.000454265	9.10745	0.235557	0.451485	0.921724	0.585789	0.96817	0.230415	0.999997	0.509181	0.983041	0.00328426
PC(38:4)	0.748028	0.13845	0.000297902	16.7752	3	1	1	93	1.38233	0.767552	0.00165154	0.253077	0.479357	0.99494	0.779893	0.59198	0.633281	0.721146	0.210695	0.383233	0.967671
PC(38:6)	0.769791	0.102759	0.00325657	17.4585	3	1	1	93	1.36687	0.547385	0.0173474	0.257797	0.480225	0.99955	0.659751	0.683397	0.730304	0.651127	0.210114	0.461252	0.895498
ST(d18:1/20:0)	3.41754	0.605917	2.21595	77.8222	3	1	1	93	1.36135	0.72409	2.64813	0.259501	0.480225	0.481165	0.979094	0.890311	0.247038	0.984222	0.74319	0.396991	0.107055
PI(16:0/18:1)	1.23879	1.57908	0.279634	29.2274	3	1	1	93	1.31391	5.02454	0.889778	0.274594	0.502383	0.88061	0.696335	0.710306	0.988469	0.392263	0.246503	0.0273689	0.347982
LPS(20:4)	0.441902	0.0639092	0.224055	10.6009	3	1	1	93	1.29224	0.560665	1.96559	0.281757	0.509696	0.988895	0.501263	0.360244	0.709312	0.521276	0.922318	0.455882	0.164245
PS(18:0/22:6)	1.1873	0.00477355	0.332393	29.6189	3	1	1	93	1.24267	0.0149884	1.04368	0.298798	0.53064	0.463577	0.921696	0.369276	0.813006	0.956508	0.642127	0.902825	0.309618
AcCa(14:2)	6.38951	4.87967	0.393592	159.805	3	1	1	93	1.23948	2.83977	0.229054	0.299927	0.53064	0.998828	0.755065	0.296089	0.838605	0.375399	0.716513	0.0953106	0.633349
LPS(18:1)	0.365549	0.138805	0.00712814	9.35586	3	1	1	93	1.21122	1.37977	0.0708558	0.310094	0.540233	0.958356	0.976104	0.239421	0.999551	0.456029	0.381151	0.24314	0.790684
PC(42:10)	3.33496	0.019546	0.293659	85.7854	3	1	1	93	1.20514	0.0211898	0.318355	0.312322	0.540233	0.668331	0.461497	0.975899	0.991651	0.603213	0.445907	0.884578	0.573956
AcCa(14:1)	3.21729	3.9559	0.0355593	83.7916	3	1	1	93	1.19029	4.39064	0.0394672	0.317829	0.540233	0.956218	0.70661	0.270013	0.948815	0.501169	0.719395	0.0388542	0.84296
LPE(20:4)	0.503834	0.318303	0.0056164	13.1497	3	1	1	93	1.18777	2.25116	0.0397213	0.318771	0.540233	0.731656	0.979395	0.298662	0.90635	0.771677	0.447854	0.136902	0.842462
Hex2Cer(d18:1/22:1)	5.38235	0.677756	1.65052	145.492	3	1	1	93	1.14682	0.433228	1.05503	0.334454	0.560908	0.845781	0.998945	0.421401	0.757056	0.806863	0.355055	0.512035	0.307016
PEP(36:4)	0.528772	0.162864	0.000285173	14.4668	3	1	1	93	1.13308	1.04698	0.00183324	0.33987	0.563829	0.839951	0.928119	0.265186	0.994552	0.642258	0.502399	0.308859	0.96594
PA(18:1/18:1)	0.709823	0.00717026	0.0246557	19.6845	3	1	1	93	1.11786	0.0338761	0.116487	0.34596	0.563829	0.51867	0.403888	0.53256	0.999046	0.989805	0.9964	0.854371	0.733646
LPE(18:1)	0.368581	0.276103	0.0016616	10.2913	3	1	1	93	1.11025	2.49506	0.0150155	0.349041	0.563829	0.728934	0.975753	0.330315	0.912861	0.806622	0.496549	0.117599	0.902738
TG(48:1)	2.16687	0.144821	0.0234875	60.6585	3	1	1	93	1.1074	0.222036	0.0360105	0.350204	0.563829	0.662731	0.27472	0.93245	0.924796	0.993814	0.886208	0.638597	0.849907
TG(50:2)	2.12285	0.189904	0.0329154	60.7365	3	1	1	93	1.08351	0.290783	0.0504002	0.360071	0.573975	0.630046	0.292915	0.945306	0.951658	0.986213	0.879405	0.591008	0.822861
TG(54:2)	2.08023	0.147423	0.0467822	60.7975	3	1	1	93	1.06069	0.225508	0.0715612	0.369726	0.576267	0.698489	0.296425	0.963787	0.919849	0.987089	0.847696	0.635988	0.789669
TG(52:1)	2.00742	0.138306	0.0257992	59.8837	3	1	1	93	1.03918	0.214791	0.0400664	0.379034	0.576267	0.761058	0.300272	0.96768	0.880999	0.992785	0.84138	0.644121	0.841788
AcCa(10:1)	2.15927	4.62069	0.0142568	64.7593	3	1	1	93	1.03363	6.63571	0.0204739	0.38147	0.576267	0.918068	0.931732	0.295132	0.999898	0.594021	0.53706	0.0115707	0.886531
TG(48:0)	2.00728	0.163565	0.0257038	60.3519	3	1	1	93	1.03105	0.252048	0.0396085	0.382609	0.576267	0.708815	0.304817	0.952493	0.919589	0.992765	0.875278	0.616823	0.842682
TG(52:2)	1.98481	0.185208	0.0343124	60.0508	3	1	1	93	1.02462	0.28683	0.0531392	0.385455	0.576267	0.689325	0.317859	0.972393	0.9383	0.980112	0.841787	0.593538	0.818195
TG(52:0)	1.99531	0.17794	0.0341566	61.3436	3	1	1	93	1.00833	0.269765	0.0517832	0.392747	0.576267	0.727734	0.314856	0.961014	0.915152	0.991832	0.865954	0.604723	0.820488
LPS(16:0)	0.209376	0.243569	0.000714665	6.44392	3	1	1	93	1.00725	3.51524	0.0103142	0.393234	0.576267	0.832326	0.412588	0.547499	0.908196	0.906623	0.997001	0.063945	0.919325
PI(18:0/20:4)	0.306989	0.0236954	0.0446932	9.46005	3	1	1	93	1.00599	0.232946	0.439371	0.393808	0.576267	0.859396	0.808158	0.993428	0.328347	0.988392	0.792874	0.630482	0.509066
TG(50:0)	1.93484	0.16288	0.0271564	60.142	3	1	1	93	0.997307	0.251869	0.0419931	0.397752	0.576267	0.715918	0.319832	0.954613	0.925383	0.992799	0.880883	0.616949	0.838081
PEP(36:1)	0.339233	0.192162	0.00520572	10.6103	3	1	1	93	0.991133	1.68431	0.0456284	0.400579	0.576267	0.967908	0.999374	0.359162	0.98478	0.585214	0.400408	0.197562	0.83132
TG(54:3)	1.91437	0.163902	0.0427369	60.4466	3	1	1	93	0.981787	0.252171	0.0657528	0.404891	0.576267	0.696812	0.333343	0.964353	0.94328	0.986554	0.870786	0.616737	0.79819
PEP(38:4)	0.360856	2.85e-05	0.0222197	11.4563	3	1	1	93	0.976449	0.000231299	0.180375	0.407372	0.576267	0.811111	0.993577	0.617588	0.64184	0.950396	0.490228	0.987898	0.672032
TG(50:1)	1.88246	0.132553	0.0238209	59.8516	3	1	1	93	0.975018	0.205967	0.0370139	0.40804	0.576267	0.724963	0.329468	0.956063	0.926356	0.993206	0.884106	0.651005	0.847856
TG(54:0)	1.83024	0.15491	0.0898119	59.2945	3	1	1	93	0.956874	0.242968	0.140865	0.416583	0.583216	0.774846	0.335118	0.966079	0.898317	0.994612	0.868245	0.623232	0.708277
LPS(18:0)	0.254361	0.195065	0.0578513	8.42095	3	1	1	93	0.936377	2.15428	0.638903	0.426419	0.59184	0.980536	0.687117	0.429906	0.895468	0.628018	0.88755	0.145547	0.426145
PE(18:0/22:4)	0.690097	0.106539	0.215646	23.6389	3	1	1	93	0.904991	0.419144	0.84839	0.441864	0.608034	0.88383	0.995047	0.40569	0.954895	0.758001	0.50348	0.51896	0.359391
PE(16:0/20:4)	1.49199	0.00161425	0.115852	52.1233	3	1	1	93	0.887349	0.00288019	0.206707	0.45075	0.613695	0.995947	0.602304	0.960175	0.747757	0.916015	0.497567	0.957315	0.65042
AcCa(10:2)	1.74336	3.17585	0.064296	61.2918	3	1	1	93	0.88175	4.81881	0.0975584	0.453601	0.613695	0.90951	0.856357	0.370472	0.999598	0.693314	0.717099	0.0306397	0.755479
AcCa(12:0)	2.2569	3.25642	0.32315	80.1491	3	1	1	93	0.872923	3.77855	0.374963	0.458127	0.614654	0.989511	0.824683	0.414627	0.94994	0.577752	0.789483	0.0549365	0.541806
PC(40:6)	0.508559	0.033228	0.0346917	18.321	3	1	1	93	0.860509	0.16867	0.176101	0.464555	0.617071	0.995327	0.687651	0.908042	0.82751	0.841156	0.45072	0.682241	0.675714
PA(16:0/18:1)	0.349499	0.010841	0.0105673	12.6765	3	1	1	93	0.854689	0.0795337	0.0775261	0.467594	0.617071	0.426495	0.899281	0.771149	0.811905	0.997746	0.967065	0.778557	0.781296
PI(18:1/18:1)	1.79443	0.670029	0.0639644	66.5485	3	1	1	93	0.835892	0.93635	0.0893889	0.477522	0.625049	0.989404	0.704158	0.988477	0.506407	0.999789	0.682189	0.335728	0.765623
PA(18:0/22:6)	0.668043	0.0806117	0.103726	26.5107	3	1	1	93	0.78117	0.282788	0.363875	0.5074	0.652956	0.647552	0.635881	0.610464	0.999994	0.986589	0.982841	0.596148	0.547831
Cer(d18:1/20:0)	0.217061	0.190629	0.00902534	8.636	3	1	1	93	0.779166	2.05286	0.0971927	0.508522	0.652956	0.976688	0.735164	0.905396	0.932475	0.771193	0.481645	0.155274	0.755923
PC(32:0)	0.298711	0.0293367	0.0761763	11.9525	3	1	1	93	0.774735	0.228262	0.592711	0.511009	0.652956	0.982468	0.881801	0.849883	0.680336	0.954851	0.530035	0.633937	0.443324
PG(18:0/18:0)	0.546721	0.02558	0.0696433	22.1105	3	1	1	93	0.76653	0.107593	0.29293	0.51564	0.653686	0.579288	0.999999	1	0.544092	0.779701	1	0.743638	0.589643
PI(18:0/18:1)	0.740779	3.51416	1.02656	30.9869	3	1	1	93	0.741091	10.5469	3.08098	0.530207	0.666901	0.990112	0.978226	0.664359	0.999791	0.540927	0.475067	0.00161948	0.0825058
PG(16:0/18:1)	0.324153	0.0396003	0.0238161	13.9413	3	1	1	93	0.720792	0.264167	0.158873	0.542056	0.671496	1	0.60563	0.999998	0.611824	0.999999	0.811105	0.608491	0.69111
GQ1(d38:1)	1.75637	1.9602	0.0203476	76.1708	3	1	1	93	0.714809	2.39328	0.0248432	0.545586	0.671496	0.832698	0.966388	0.959484	0.542936	0.686183	0.998523	0.125254	0.8751
Cer(d18:1/18:0)	0.111228	0.156073	0.0794157	4.83274	3	1	1	93	0.713479	3.00343	1.52825	0.546373	0.671496	0.999777	0.633427	0.996493	0.691258	0.992925	0.696417	0.0864032	0.219488
PC(36:1)	0.320038	0.0472576	0.0240123	14.3181	3	1	1	93	0.692911	0.30695	0.155966	0.558654	0.681388	0.989369	0.929073	0.805126	0.789801	0.91603	0.532152	0.580887	0.693802
PC(40:7)	0.346409	0.168488	0.00963921	16.0503	3	1	1	93	0.669065	0.97627	0.0558523	0.573144	0.693436	0.951401	0.683879	0.977391	0.944156	0.860723	0.614172	0.325685	0.813696
PA(18:1/20:1)	0.316919	0.0275977	0.00778468	14.8282	3	1	1	93	0.662557	0.173088	0.0488243	0.577145	0.693436	0.505986	0.804533	0.979563	0.947718	0.916854	0.993373	0.67834	0.825606
GD1(d38:1)	0.37834	0.00105725	0.235161	19.0343	3	1	1	93	0.61618	0.00516562	1.14898	0.606228	0.722983	0.935805	0.872565	0.999608	0.527079	0.950986	0.968911	0.942858	0.286537
PS(18:0/22:4)	0.958918	0.0797463	0.000234501	56.7869	3	1	1	93	0.523474	0.130601	0.000384042	0.667207	0.785313	0.636886	0.981126	0.915074	0.831741	0.995171	0.981593	0.71863	0.984407
PC(34:0)	0.187384	0.0307494	0.0868474	11.1295	3	1	1	93	0.521937	0.256947	0.725711	0.668247	0.785313	0.918809	0.999757	0.754818	0.877319	0.95968	0.712325	0.613425	0.396465
ST(d18:2/22:0)	0.116746	0.445054	0.179817	7.57468	3	1	1	93	0.477793	5.46426	2.20775	0.698506	0.814924	0.950271	0.812197	0.979588	0.987601	0.865451	0.724359	0.0215542	0.140701
POVPC(16:0)	0.163206	0.288785	0.0203378	10.9772	3	1	1	93	0.460899	2.44661	0.172304	0.710263	0.822679	0.957137	0.749557	0.777875	0.965036	0.945275	0.995965	0.121176	0.679029
LPE(22:5)	0.143038	0.00624957	0.0679	11.8257	3	1	1	93	0.374962	0.0491481	0.533982	0.771256	0.886944	0.797476	0.998785	0.932092	0.85673	0.999752	0.960198	0.825038	0.466775
LPE(18:0)	0.10319	0.0762348	0.034332	9.09535	3	1	1	93	0.351707	0.779502	0.351045	0.787997	0.89977	0.958646	0.918654	0.75442	0.999378	0.931985	0.95127	0.37957	0.55496
PE(18:0/22:6)	0.407255	0.123694	0.640485	40.749	3	1	1	93	0.309822	0.282304	1.46176	0.818232	0.915373	0.82714	0.930929	0.890076	0.9919	0.99988	0.992181	0.596462	0.229716
GD1(d36:1)	0.102935	0.00309518	0.22074	10.3808	3	1	1	93	0.307393	0.0277292	1.97758	0.819984	0.915373	0.99577	0.907905	0.989295	0.803162	0.964695	0.998051	0.868109	0.162979
PC(34:1)	0.14133	0.0015626	0.0116421	14.6553	3	1	1	93	0.29895	0.00991597	0.0738787	0.826073	0.915373	0.986875	0.884158	0.991523	0.980979	0.951773	0.841097	0.920893	0.786373
PS(16:0/18:1)	0.774847	0.360628	0.53494	81.3654	3	1	1	93	0.295215	0.412195	0.611433	0.828764	0.915373	0.820373	0.998453	0.999916	0.882134	0.937753	0.999932	0.522437	0.436235
PEP(38:6)	0.122177	0.022157	0.0141353	12.9101	3	1	1	93	0.293374	0.159612	0.101826	0.83009	0.915373	0.996525	0.988916	0.78483	0.999694	0.87321	0.891593	0.69043	0.750365
ST(d18:2/18:0)	0.149923	1.41479	0.0786745	16.8087	3	1	1	93	0.2765	7.8278	0.435293	0.842221	0.915448	0.958234	0.997579	0.942509	0.89388	0.997908	0.893946	0.00625359	0.511034
PS(18:1/18:1)	0.311242	0.224182	0.271793	35.3023	3	1	1	93	0.273311	0.590584	0.716008	0.844508	0.915448	0.882069	0.99991	0.992738	0.84331	0.992714	0.988307	0.444141	0.399629
PC(36:0)	0.0353765	0.0289512	0.0297818	4.0688	3	1	1	93	0.269532	0.661733	0.680719	0.847216	0.915448	0.889123	0.971313	0.871601	0.990092	0.996546	0.970408	0.418027	0.411451
PEP(40:7)	0.1033	0.0964328	0.00475675	12.9859	3	1	1	93	0.246598	0.690613	0.0340659	0.863566	0.921555	0.976031	0.992823	0.951226	0.998661	0.843604	0.882262	0.408084	0.853969
PS(18:0/18:1)	0.156667	0.00705668	0.158468	19.7795	3	1	1	93	0.245541	0.0331795	0.745095	0.864315	0.921555	0.963175	0.999847	0.956762	0.974614	0.830181	0.94124	0.85586	0.390254
LPE(22:4)	0.108793	0.0815145	0.0569722	15.0056	3	1	1	93	0.224755	0.505201	0.353096	0.878968	0.931012	0.858299	0.942743	0.968021	0.994015	0.999093	0.999959	0.479002	0.553809
PEP(40:6)	0.0760675	0.132355	0.00144753	11.5805	3	1	1	93	0.203626	1.06291	0.0116248	0.893648	0.935076	0.997126	0.993369	0.931173	0.965078	0.882763	0.976238	0.305227	0.914372
PE(16:0/18:1)	0.119566	0.172855	0.075662	18.3035	3	1	1	93	0.202505	0.878276	0.384439	0.89442	0.935076	0.987854	0.98973	0.962916	0.99999	0.892578	0.891988	0.351102	0.536753
PE(18:0/20:4)	0.122638	0.000681251	0.0945831	21.1983	3	1	1	93	0.179344	0.00298875	0.41495	0.910165	0.939962	0.999988	0.934953	0.999388	0.94526	0.999014	0.945599	0.956519	0.521053
PE(18:0/18:1)	0.109449	0.023597	0.104841	19.0143	3	1	1	93	0.178441	0.115414	0.512784	0.91077	0.939962	0.992613	0.8898	0.999112	0.973265	0.99987	0.979739	0.734828	0.475731
LPS(22:4)	0.145067	0.196423	0.161077	30.6181	3	1	1	93	0.146876	0.59662	0.489259	0.931449	0.950157	0.974492	0.973579	0.996546	1	0.954292	0.951893	0.441829	0.486004
PS(18:0/20:4)	0.136801	0.0303875	0.00149105	29.1865	3	1	1	93	0.145301	0.0968268	0.0047511	0.932453	0.950157	0.913063	0.994731	0.99705	0.972642	0.991812	0.999995	0.756368	0.945195
PEP(40:4)	0.0402222	0.0562397	0.000202258	11.8265	3	1	1	93	0.105432	0.442253	0.0015905	0.956714	0.968748	0.996045	0.988317	0.945746	0.999732	0.981985	0.988556	0.507683	0.968273
LPE(22:6)	0.0318034	0.153655	0.0896003	12.175	3	1	1	93	0.0809776	1.17371	0.68442	0.970207	0.976271	0.975316	0.974804	0.989794	0.999999	1	1	0.281442	0.410187
PE(18:1/18:1)	0.0224353	0.0509029	0.0468827	17.1207	3	1	1	93	0.040623	0.276506	0.254668	0.989015	0.989015	0.999545	0.994074	0.999267	0.998944	0.99701	0.989051	0.600252	0.615001
Supplementary Table 3B. Lipid class total ANOVA
Hex2Cer	1.24566	0.0778678	0.00986365	4.65977	3	1	1	93	8.28697	1.55409	0.196859	6.07704e-05	0.00139772	0.518862	0.805181	0.000501478	0.10313	0.0192049	3.1511e-05	0.215663	0.658299
SM	0.929491	0.217512	4.61512e-05	4.21271	3	1	1	93	6.83983	4.8018	0.00101884	0.000324571	0.00373257	0.470616	0.660742	0.00603109	0.0475449	0.126645	0.000298186	0.0309281	0.974605
HexCer	0.678345	0.0961224	0.0837542	3.35469	3	1	1	93	6.26844	2.66474	2.32186	0.000637673	0.00376121	0.396064	0.983999	0.00200585	0.200691	0.0732594	0.000754421	0.105976	0.130961
ST	0.6943	0.216495	0.0187435	3.44538	3	1	1	93	6.24701	5.84379	0.505938	0.000654123	0.00376121	0.808425	0.634233	0.00697718	0.159425	0.0542106	0.000360732	0.0175823	0.478683
Cer	0.749579	0.0862858	0.0930473	5.47266	3	1	1	93	4.246	1.4663	1.5812	0.00737923	0.0339445	0.833872	0.372527	0.178636	0.0702397	0.515424	0.0088608	0.228998	0.211736
PI	0.751662	0.555578	0.0645731	6.02344	3	1	1	93	3.86847	8.57794	0.996988	0.0117563	0.0450659	0.704659	0.516292	0.20039	0.0699434	0.660442	0.0174459	0.00427905	0.320631
LPC	0.859643	0.473673	0.0170021	8.41863	3	1	1	93	3.16547	5.23263	0.187821	0.0281149	0.0923775	0.478277	0.927093	0.0209785	0.817447	0.268255	0.0623371	0.0244341	0.66574
Sph(d18:1)	0.565791	0.0286462	0.0143848	6.13341	3	1	1	93	2.85967	0.434359	0.218115	0.041124	0.118232	0.900243	0.262144	0.477367	0.679352	0.229743	0.0315042	0.511487	0.641573
GM	0.674531	0.000723451	0.193462	11.5381	3	1	1	93	1.8123	0.00583121	1.55935	0.150322	0.377103	0.705712	0.835642	0.635521	0.217516	0.982728	0.274227	0.939295	0.214894
S1P(d18:1)	0.0235147	3.10323e-06	0.00109712	0.44069	3	1	1	93	1.65413	0.000654883	0.231529	0.182319	0.377103	0.973283	0.995481	0.256645	0.996655	0.154192	0.182238	0.979639	0.631522
CE	0.812251	2.78988e-05	0.0336209	15.7995	3	1	1	93	1.59371	0.00016422	0.197902	0.196194	0.377103	0.999353	0.329803	0.665497	0.2721	0.626987	0.999674	0.989803	0.657453
Cholesterol	0.475623	0.0136555	0.0268523	9.26514	3	1	1	93	1.59137	0.137069	0.269533	0.196749	0.377103	0.999733	0.559232	0.682617	0.62189	0.658242	0.167303	0.712054	0.604879
AcCa	2.51547	4.15868	0.0356505	71.2246	3	1	1	93	1.09484	5.43011	0.0465499	0.35536	0.628715	0.907848	0.818824	0.275108	0.998042	0.581534	0.636212	0.0219552	0.829652
TG	1.9768	0.162774	0.0322667	60.2144	3	1	1	93	1.01771	0.251402	0.0498354	0.388534	0.638306	0.706094	0.312824	0.958576	0.92645	0.990382	0.869394	0.617275	0.82384
PC	0.395967	0.036118	0.0129847	14.2915	3	1	1	93	0.8589	0.235033	0.0844963	0.465394	0.684777	0.999888	0.877957	0.734479	0.848328	0.776932	0.394381	0.628957	0.771941
LPS	0.206658	0.15081	0.0455439	7.6443	3	1	1	93	0.838064	1.83474	0.554084	0.476366	0.684777	0.968457	0.764185	0.438691	0.958798	0.669371	0.852238	0.17885	0.45853
PA	0.326397	0.00390753	0.0195334	14.7185	3	1	1	93	0.687455	0.02469	0.123423	0.561945	0.74671	0.509209	0.778462	0.851819	0.96088	0.995249	0.999434	0.875483	0.726146
LPE	0.215492	0.154346	0.0288889	10.2636	3	1	1	93	0.650868	1.39856	0.261767	0.584381	0.74671	0.817933	0.968986	0.562775	0.968846	0.922386	0.758923	0.23998	0.610121
POVPC(16:0)	0.163206	0.288785	0.0203378	10.9772	3	1	1	93	0.460899	2.44661	0.172304	0.710263	0.859792	0.95714	0.749555	0.77789	0.965039	0.945277	0.995965	0.121176	0.679029
PS	0.213168	0.00826903	0.116144	23.48	3	1	1	93	0.28144	0.0327521	0.460025	0.838674	0.95631	0.833541	0.996297	0.960683	0.913918	0.998995	0.986833	0.856781	0.499297
PEP	0.0856849	0.0680747	0.000114717	11.3984	3	1	1	93	0.233036	0.555425	0.000935979	0.873153	0.95631	0.996266	0.996776	0.838148	0.999998	0.914327	0.901254	0.457989	0.975659
PG	0.0660554	0.010592	0.0210989	12.371	3	1	1	93	0.165525	0.0796257	0.158613	0.919352	0.96114	0.992206	0.921067	0.999924	0.986376	0.993446	0.953008	0.778432	0.69135
PE	0.0540878	0.00445541	0.109125	19.6648	3	1	1	93	0.0852653	0.0210708	0.516083	0.967935	0.967935	0.985815	0.966579	0.999972	0.999567	0.996593	0.990762	0.8849	0.474318
NIND, non-inflammatory neurological diseases; OIND, other inflammatory neurological diseases; MS, multiple sclerosis; RRMS, relapsing-remitting MS; PPMS, primary progressive MS; NMOSD, neuromyelitis optica spectrum disorder
PC, phosphatidylcholine; TG, triglyceride; SM, sphingomyelin; GluCer, glucosylceramide; PS, phosphatidylserine; PE, phosphatidylethanolamine; PG, phosphatidylglycerine; CE, cholesterol ester; PA, phosphatidic acid; PI, phosphatidylinositol;
Cer, ceramide; C1P, ceramide 1 phosphate; Hex2Cer, dihexosylceramide; ST, sulfatide; LPC, lysophosphatidylcholine; LPE, lysophosphatidylethanolamine; LPS, lysophosphatidylserine; Sph, sphingosine; S1P, sphingosine 1 phosphate;
AcCa, acyl carnitine; GM3, ganglioside

## Sheet: Supplementary Table 4
Supplementary Table 4. Discovery cohort lipids significant univariately by relapse status in MS and NMOSD
MS	t-statistic	p-value	q-value		NMO	t-statistic	p-value	q-value
GQ1(d38:1)	-3.1501	0.0036017	0.21894		PE(18:0/22:4)	-4.2262	0.0022189	0.25671
PC(36:0)	2.9311	0.0062934	0.21894		PS(18:0/22:6)	-3.7647	0.0044524	0.25671
PS(18:0/20:4)	2.8266	0.0081642	0.21894		PS(18:1/18:1)	-3.6033	0.0057189	0.25671
PC(36:2)	2.7027	0.011058	0.21894		PE(18:0/22:6)	-3.5336	0.0063779	0.25671
PC(36:3)	2.6974	0.011202	0.21894		PC(34:1)	-2.866	0.018599	0.56502
PEP(36:4)	2.6631	0.012167	0.21894		PC(40:7)	-2.7899	0.021057	0.56502
PA(16:0/18:1)	2.5499	0.015937	0.21894		PS(16:0/18:1)	-2.4603	0.036143	0.71924
PE(18:1/18:1)	2.4881	0.018426	0.21894		PS(18:0/22:4)	-2.4096	0.039272	0.71924
PC(34:0)	2.4787	0.018834	0.21894		PA(18:1/18:1)	-2.3953	0.040206	0.71924
PC(34:2)	2.4473	0.020258	0.21894		PA(18:0/22:6)	-2.2756	0.048916	0.78755
TG(50:0)	2.4203	0.021561	0.21894
TG(52:0)	2.3753	0.023904	0.21894
TG(48:1)	2.3655	0.024443	0.21894
TG(50:2)	2.3271	0.026666	0.21894
TG(48:0)	2.3161	0.027333	0.21894
TG(52:2)	2.3066	0.027923	0.21894
TG(54:3)	2.3044	0.028062	0.21894
TG(54:0)	2.3037	0.028105	0.21894
ST(d18:1/20:0)	-2.2725	0.03014	0.21894
PS(18:0/18:1)	2.2677	0.030469	0.21894
TG(54:2)	2.2604	0.030964	0.21894
TG(52:1)	2.2587	0.031082	0.21894
TG(50:1)	2.2381	0.032535	0.21894
PA(18:1/20:1)	2.2367	0.032638	0.21894
ST(d18:1/18:0)	-2.2063	0.034899	0.22475
PE(16:0/18:1)	2.1627	0.038392	0.22693
PEP(40:7)	2.1458	0.039831	0.22693
CE(16:0)	2.1388	0.040439	0.22693
Sph(d18:1)	-2.1208	0.042042	0.22693
PC(36:1)	2.0949	0.044447	0.22693
GM3(d40:1)	-2.0915	0.044773	0.22693
CE(22:6)	2.088	0.045105	0.22693
CE(22:5)	2.0657	0.047302	0.22936
PC(38:6)	2.0545	0.048435	0.22936
PC(34:1)	2.0399	0.049955	0.22979

## Sheet: Supplementary Table 5
Supplementary Table 5A. Random forest model of MS vs NMOSD (all lipids)								Supplementary Table 5B. Confusion matrices of random forest models
	Top performing lipids	Number of times chosen						All lipids
1	GM3(d42:2)	66								Predicted			Calculations
2	Hex2Cer(d18:1/22:0)	58								NMOSD	MS
3	GM3(d38:1)	39						Actual	NMOSD	7	4		sensitivity	0.636364
4	HexCer(d18:1/24:0)	39							MS	4	29		specificity	0.878788
5	GM3(d34:1)	33
6	HexCer(d18:1/20:0)	32						Top 3 lipids [GM3(d42:2), Hex2Cer(d18:1/22:0) and GM3(d38:1)]
7	Hex2Cer(d18:1/16:0)	32								Predicted			Calculations
8	HexCer(d18:1/24:1)	31								NMOSD	MS
9	SM(d18:2/22:0)	28						Actual	NMOSD	10	1		sensitivity	0.909091
10	ST(d18:2/22:1)	28							MS	3	30		specificity	0.909091
Supplementary Table 5C. Decision trees determining split values from top 3 lipids model								Hex2Cer(d18:1/22:0) alone at 1.1nmol/L CSF
TOP 3: `GM3(d42:2)`, `Hex2Cer(d18:1/22:0)`, `GM3(d38:1)`										Predicted			Calculations
achieved AUC=0.92										NMOSD	MS
nodeID	leftChild	rightChild	splitvarID	splitvarName	splitval	terminal	prediction	Actual	NMOSD	8	3		sensitivity	0.727273
<int>	<dbl>	<dbl>	<dbl>	<chr>	<dbl>	<lgl>	<fctr>		MS	0	33		specificity	1
0	1	2	0	GM3(d42:2)	4.71912	FALSE	NA
1	3	4	1	Hex2Cer(d18:1/22:0)	0.440061	FALSE	NA
2	NA	NA	NA	NA	NA	TRUE	NMO
3	5	6	1	Hex2Cer(d18:1/22:0)	0.397902	FALSE	NA
4	7	8	2	GM3(d38:1)	1.03595	FALSE	NA
5	NA	NA	NA	NA	NA	TRUE	MS
6	NA	NA	NA	NA	NA	TRUE	NMO
7	NA	NA	NA	NA	NA	TRUE	MS
8	9	10	1	Hex2Cer(d18:1/22:0)	0.59975	FALSE	NA
9	NA	NA	NA	NA	NA	TRUE	MS

## Sheet: Supplementary Table 6
Supplementary Table 6. Inflammatory cytokine and chemokine levels measured in each sample.
Sample ID	Disease group	TREM02	BLC CXCL13	IL-1beta	IP-10 CXCL10	IL-6	IL-8	IL-17A	RANTES CCL5	IFNg	TNFa	IL-12/IL-23p40	IL-15	TRAIL	MIF	IL-22
L121	NIND	2166.6	16.09	0.14	15.82	85.99	52.36	0	0	0	0.08	0.14	0	0.13	162.63	0
L122	NIND	1156.38	16.02	0.01	31.07	2.92	9.62	0	0	0	0.08	0.33	0	0	142.75	0
L123	NIND	1073.52	29.59	0.01	26.66	8.37	15.61	0	0	0.2	0	0.83	0	0	143.3	0
L140	NIND	2107.38	11.65	0.07	17.17	9.77	14.2	0	0	0	0.08	0.45	0	0	167.77	0
L159	NIND	2429.92	18.37	0.13	51.36	5.74	86.76	0	0.32	0	0.15	0.19	0	0	123.78	0
L16	NIND	669.32	16.02	0.01	59.44	1.51	19.21	0	0.45	0.2	0.23	0.28	0.69	0	75.86	0
L162	NIND	1317.89	15.21	0.13	30.53	0.78	9.88	0	0	0	0.15	0.59	0	0	166.89	0
L165	NIND	1421.69	21.02	0	37.38	4.83	23.6	0	0	0	0.15	0.29	0	0	121.52	0
L171	NIND	2765.1	16.69	0.01	29.16	3.23	11.92	0.14	0	0	0.19	0.42	0	0	121.74	0
L1	OIND	456.77	17.83	0.01	88.53	2.25	16.83	0.45	0.46	0.2	0.23	0.55	0.26	0.15	78.59	0
L104	OIND	993.32	14.89	0	14.96	1.51	7.14	0.14	0	0	0	0.21	0	0	169.12	0
L119	OIND	1037	4.81	0.2	3.48	46.06	57.65	0.45	0	1.06	0.15	0.05	0.47	0	153.34	0
L196	OIND	1314.68	41.26	0.2	35.9	5.42	9.66	0.14	0	0.29	0.15	4.41	0.26	0	128.18	0
L206	OIND	7245.55	111.19	0.14	15.64	26.57	2.66	0.58	0	0	0	1.15	0	0	191.18	0
L218	OIND	2526.05	977.6	0.33	33.13	11.94	11.3	0.51	0	0	0.11	0.66	0	0	176.53	0
L243	OIND	1894.29	13.01	0.27	18.18	2.24	8.82	0.14	0	0	0.08	0.27	0	0	93.63	0
L255	OIND	1153.21	13.17	0.59	6.15	0.28	3.86	0.14	0	0	0.23	0.38	0	0	143.6	0
L256	OIND	1550.95	366.43	0.27	25.39	4.21	4.19	0.14	0	0	0	0.25	0	0	172.87	0
L262	OIND	1155.32	6.88	0	14.64	2.25	7.4	0	0	0	0.08	0.41	0	0	147.6	0
L275	OIND	1232.28	10.9	0.01	34.81	0.28	9.04	0.3	0	0	0	0.23	0	0	111.46	0
L284	OIND	2103.32	320	0.27	85.93	1.09	14.64	0.45	0.25	0	0.3	2.3	0.26	0	106.26	0
L298	OIND	1656.89	12.94	0.46	82.67	312.46	55.3	1.15	0.14	0	0.31	0.46	1.28	0.07	89.53	0
L383	OIND	1030.8	14.29	0	4.26	0	2.77	0.14	0	0	0	0.19	0	0	122.19	0
L414	OIND	1018.9	13.01	0.2	16.38	0	5.03	0	0	0	0.3	0.22	0	0	106.43	0
L418	OIND	1142.57	11.65	0	8.63	0	4.63	0	0	0	0	0.25	0	0	98.96	0
L56	OIND	2042.81	71.69	0.17	24.09	4.15	8.27	0.45	0	0	0.08	0.86	0	0	240.94	0
L58	OIND	1510.4	11590.9	0.72	65.08	267.68	43.93	0.88	1.43	31.11	0.46	7.64	0	2.49	315.89	0
L68	OIND	715.42	14205.3	2.13	293.45	44.95	119.06	4.47	1.82	0.96	0.93	32.34	2.49	0.39	115.7	0
L9	OIND	1065	11.56	0.13	4.55	0	42.12	0.14	0	0	0.08	0.05	0	0	126.5	0
L90	OIND	2524.88	361.98	0.79	438.81	599.46	1548.91	1.69	1.68	2.97	1.81	1.46	2.82	3.34	208.28	0
L93	OIND	620.75	9.45	0.07	39.14	62.57	66.88	0.45	0.01	0.06	0.38	0.14	0	0	102.81	0
L137	MS	1799.24	354.45	0.1	80.73	2.07	15.55	0.45	0.21	0.13	0.15	0.97	0	0.02	125.78	0
L143	MS	691.17	745.43	0.36	225.58	5.14	31.04	0.74	1.19	1.17	0.62	5.12	3.13	0.16	132.11	0
L145	MS	1342.28	22.99	0.01	19.27	0	9.46	0.45	0	0	0.08	0.43	0	0	134.77	0
L182	MS	1008.41	57.5	0.27	1.95	1.16	32.91	0.45	0	0	0.23	0.17	1	0.36	231.45	0
L186	MS	1142.61	59.32	0.01	25.41	0.78	8.14	0	0	0	0.15	1.57	0	0	128.17	0
L203	MS	2418.77	8.35	0.37	28.88	4.83	32.28	0	0.1	0.62	0.38	0.4	0.47	0.11	256.15	0
L207	MS	2348.65	34.86	0.13	44.21	0.28	6.17	0.14	0	0	0.15	1.89	0	0	133.09	0
L210	MS	795.11	55.19	0.31	32.18	3.18	22.07	0.46	0.12	0.51	0.26	1.3	1.14	0	94.38	0
L211	MS	1101.69	12.61	0.31	37.83	7.23	26.97	0.46	0.31	0.45	0.65	0.18	0	0.03	156.68	0
L219	MS	1423.78	408.3	0	153.99	0	10.26	0.92	0.74	0	0.65	10.57	0.01	0	180.1	0
L230	MS	1033.56	61.37	0.19	32.29	1.85	9.39	0.12	0	0	0.18	0.35	0.78	0	97.44	0
L232	MS	1123.73	38.66	0	88.1	3.82	18.11	0.15	0.33	0.4	0.18	0.76	0.01	0	90.03	0
L241	MS	1407.5	22.56	0.27	29.01	0.79	13.11	0.47	0	0	0.78	0.64	0.4	0.03	141.75	0
L265	MS	1483.23	86.49	2.82	93.95	2.19	17.46	0	0.55	0.64	0.53	1.62	0.01	0.1	86.64	0
L334	MS	2698.45	95.76	0	16.73	1.16	4.6	0.31	0	0	0.32	0.43	0.01	0	151.33	0
L346	MS	1434.91	329.5	0	35.35	1.13	12.73	0.47	0	0.06	0.77	2.6	0	0	124.04	0
L357	MS	1293.29	295.05	9.26	137.31	8.13	26.23	0.15	0.99	0.06	0.66	1.29	0.91	0.17	145.86	0
L372	MS	1431.27	46.6	0.23	110.22	3.49	18.8	0.46	0.41	0.51	0.59	0.71	0.08	0	89.48	0
L373	MS	911.5	31.24	0	13.59	2.53	9.58	0	0	0	0.78	0.25	0	0.22	145.64	0
L379	MS	3164.85	389.13	0.23	207.88	7.23	69.59	0.31	0.93	1.27	0.53	2.65	1.81	0.15	169.51	0
L391	MS	1054.39	76.15	0.15	21.99	0.41	9.06	0.31	0	0.06	0.39	0.33	0.01	0	119.5	0
L393	MS	335.41	12.05	0	33.3	2.02	12.64	0	0.18	0.74	0.11	0.2	0.01	0	55.98	0
L404	MS	657.1	35.93	0	25.94	1.85	9.24	0.15	0	0	0.18	0.13	0.01	0	95.52	0
L409	MS	1568.89	64.65	0	39.58	0.41	15.44	0	0.15	0	0.11	1.1	0	0	94.54	0
L410	MS	1087.49	28.91	0.31	17.54	0.41	9.07	0	0	0	0.26	0.29	0	0	123.9	0
L445	MS	1653.19	60.31	0.15	53.27	5.69	15.7	0	0.2	0.4	0.52	0.94	0.67	0	103.13	0
L460	MS	1854.56	27.32	0.15	24.56	0.79	8.3	0.15	0	0	0.39	0.51	0	0	100.62	0
L462	MS	2634.55	82.56	0.15	35.68	1.16	7.06	0	0.05	0.28	0.31	0.84	0	0	127.16	0
L475	MS	511.51	17.7	0.31	32.34	3.18	15.27	0.15	0.28	0	0.11	0.19	0	0.03	80.27	0
L476	MS	1016.74	78.31	0.15	66.8	5.09	11.95	0.15	0.16	0.28	0.46	0.82	1.57	0.03	96.32	0
L477	MS	1065.78	9.52	0.15	16.07	1.51	10.34	0.47	0.05	0.06	0.26	0.24	0.4	0	81.03	0
L479	MS	722.02	119.59	0.23	33.82	0.79	15.72	0.15	0.09	0.23	0.18	1.18	0.4	0	99.96	0
L117	NMO	663.62	111.42	0	15.14	1.33	30.19	0.55	0.18	0.17	0.18	0.23	1.33	0.01	117.27	0
L138	NMO	2837.25	182.38	0.31	28.16	51.56	15.42	0.71	0.14	0	0.26	0.89	0.92	0	158.19	0
L170	NMO	735.01	4931.85	0	28.3	0	2.71	0.63	6.56	0	0.11	7.9	0	2.22	404.47	0
L179	NMO	527.28	57.3	0.23	0.88	0.41	12.19	0.15	0	0	0	0.04	0	0	218	0
L209	NMO	1724.54	22.88	0	4.83	0	3.08	0	0	0	0.26	0.23	0	0	116.56	0
L217	NMO	3265.55	340.91	1.4	193.82	2139.13	80.94	2.78	0.78	2.29	2.64	0.88	8.42	0.13	219.84	0
L236	NMO	3713.48	15420.4	1.22	405.54	904.53	193.76	2.78	1.06	1.44	1.67	2.65	5.71	0.65	240.55	0
L336	NMO	2159.58	886.03	0.46	490.96	4.77	15.72	0.63	1.02	0.86	1.23	3.01	2.21	0.51	111.93	0
L34	NMO	1633.19	408.33	0.15	12.71	2.86	19.86	0.61	0	0	0.53	0.91	0	0	149.26	0
L83	NMO	1877.84	659.65	0.19	204.68	10.92	21.57	0.47	0.6	0.17	1.01	1.8	1.92	0.42	151.39	0
L98	NMO	1660.34	41.05	0.27	11.1	12.5	10.28	0.47	0	0.4	0.26	0.63	0.67	0	173.6	0
NIND, non-inflammatory neurological diseases; OIND, other inflammatory neurological diseases; MS, multiple sclerosis; RRMS, relapsing-remitting MS; PPMS, primary progressive MS; NMOSD, neuromyelitis optica spectrum disorder

## Sheet: Supplementary Table 7
Supplementary Table 7. Pearson's correlations between lipids and inflammatory mediators (discovery cohort)
MIF
Lipids	t-statistic	Degrees of freedom	p-value	q-value	Pearson's correlation coefficient (r)	95% CI
SM(d18:1/16:0)	8.51894	72	1.65e-12	2.65e-10	0.708505	0.572726	0.806446
SM(d18:2/16:0)	8.13224	72	8.68e-12	6.99e-10	0.691928	0.550459	0.79477
Hex2Cer(d18:1/24:1)	7.64724	72	6.97e-11	3.74e-09	0.669472	0.520613	0.77883
Hex2Cer(d18:1/16:0)	7.40669	72	1.95e-10	7.86e-09	0.657603	0.504983	0.770348
SM(d18:1/24:1)	7.02326	72	1e-09	3.22e-08	0.637619	0.478893	0.755976
SM(d18:2/18:0)	6.9167	72	1.57e-09	4.22e-08	0.631825	0.47138	0.751787
ST(d18:1/22:1)	6.80195	72	2.56e-09	5.88e-08	0.625465	0.46316	0.747178
SM(d18:1/18:0)	6.63198	72	5.24e-09	1.05e-07	0.615809	0.450734	0.740159
SM(d18:1/24:0)	5.99138	72	7.5e-08	1.34e-06	0.576797	0.401172	0.711519
HexCer(d18:1/16:0)	5.78102	72	1.77e-07	2.63e-06	0.563044	0.383941	0.701315
LPC(20:4)	5.77756	72	1.8e-07	2.63e-06	0.562814	0.383654	0.701144
SM(d18:1/20:0)	5.64077	72	3.12e-07	4.19e-06	0.553607	0.37219	0.69428
Cer(d18:1/16:0)	5.61503	72	3.46e-07	4.29e-06	0.551851	0.370009	0.692968
LPC(22:6)	5.55698	72	4.37e-07	5.02e-06	0.547865	0.365068	0.689987
SM(d18:2/22:0)	5.52937	72	4.88e-07	5.24e-06	0.545956	0.362704	0.688557
SM(d18:2/20:0)	5.50272	72	5.43e-07	5.46e-06	0.544104	0.360415	0.687169
SM(d18:1/22:0)	5.47335	72	6.1e-07	5.78e-06	0.542055	0.357883	0.685632
GM3(d42:2)	5.39512	72	8.33e-07	7.45e-06	0.53655	0.351096	0.681496
LPC(18:2)	5.35216	72	9.87e-07	8.36e-06	0.533496	0.347339	0.679199
Cer(d18:1/24:1)	5.33054	72	1.07e-06	8.42e-06	0.531952	0.345442	0.678035
GM3(d34:1)	5.32497	72	1.1e-06	8.42e-06	0.531554	0.344953	0.677735
LPC(16:0)	5.29682	72	1.23e-06	8.98e-06	0.529533	0.342472	0.676211
LPC(22:4)	5.24466	72	1.51e-06	1.05e-05	0.525765	0.337855	0.673367
ST(d18:2/22:1)	5.05037	72	3.21e-06	2.15e-05	0.511454	0.3204	0.662526
Hex2Cer(d18:1/22:0)	5.02972	72	3.48e-06	2.24e-05	0.509908	0.318521	0.661351
LPC(22:5)	4.92727	72	5.15e-06	3.19e-05	0.502161	0.309133	0.655451
GM3(d36:1)	4.85101	72	6.89e-06	4.11e-05	0.496315	0.302073	0.650987
LPC(20:3)	4.82158	72	7.7e-06	4.43e-05	0.49404	0.299332	0.649247
LPE(16:0)	4.81232	72	7.98e-06	4.43e-05	0.493322	0.298468	0.648697
Cer(d18:1/24:0)	4.70082	72	1.21e-05	6.51e-05	0.484601	0.287992	0.64201
Cer(d18:1/18:0)	4.68403	72	1.29e-05	6.71e-05	0.483275	0.286403	0.64099
LPE(16:1)	4.63627	72	1.54e-05	7.77e-05	0.479484	0.281867	0.638075
LPE(20:3)	4.61866	72	1.65e-05	8.04e-05	0.47808	0.28019	0.636993
LPC(18:1)	4.51906	72	2.38e-05	0.000112803	0.470068	0.270638	0.630811
Hex2Cer(d18:1/20:0)	4.47756	72	2.77e-05	0.000127592	0.466695	0.266629	0.628202
PI(18:0/20:4)	4.43982	72	3.18e-05	0.000142379	0.463609	0.262968	0.625813
LPC(18:0)	4.35835	72	4.28e-05	0.00018616	0.456892	0.255016	0.6206
LPC(16:1)	4.28297	72	5.61e-05	0.000237687	0.450605	0.2476	0.615709
GM3(d40:1)	4.1467	72	9.1e-05	0.000375676	0.439069	0.234052	0.606699
LPE(18:2)	4.08232	72	0.000114045	0.000459032	0.433541	0.227588	0.602367
LPS(18:1)	4.04502	72	0.000129864	0.000509955	0.430316	0.223826	0.599835
Hex2Cer(d18:1/22:1)	4.00568	72	0.000148834	0.000570529	0.426896	0.219842	0.597146
LPE(20:4)	3.87469	72	0.000233098	0.000872764	0.415379	0.206478	0.588062
LPE(18:1)	3.86516	72	0.000240756	0.000880946	0.414533	0.205499	0.587394
Hex2Cer(d18:1/24:0)	3.76772	72	0.000334183	0.00119563	0.405822	0.195447	0.580492
LPS(22:6)	3.72087	72	0.000390584	0.00135183	0.401594	0.190584	0.577133
ST(d18:1/24:1-OH)	3.71776	72	0.000394633	0.00135183	0.401312	0.19026	0.576909
LPE(22:5)	3.67757	72	0.0004507	0.00151172	0.397663	0.186072	0.574005
LPS(22:4)	3.63725	72	0.000514528	0.00169059	0.393983	0.181856	0.571071
HexCer(d18:1/24:1)	3.60856	72	0.000565082	0.00181956	0.391353	0.178848	0.568972
HexCer(d18:1/18:0)	3.56149	72	0.000658388	0.00207844	0.387017	0.173897	0.565507
LPE(18:0)	3.52435	72	0.000742145	0.0022978	0.383578	0.169978	0.562753
HexCer(d18:1/22:0)	3.42835	72	0.00100793	0.00306184	0.374614	0.159793	0.555557
Cer(d18:1/22:0)	3.41277	72	0.00105875	0.00315666	0.373149	0.158133	0.554379
HexCer(d18:1/22:1)	3.36426	72	0.001233	0.00360932	0.368569	0.152952	0.55069
Cer(d18:1/20:0)	3.28718	72	0.00156641	0.00450344	0.361238	0.144682	0.54477
GM3(d42:1)	3.2559	72	0.00172451	0.00482901	0.358244	0.141313	0.542347
Hex2Cer(d18:1/18:0)	3.25305	72	0.00173964	0.00482901	0.35797	0.141005	0.542125
GM3(d38:1)	3.22757	72	0.00188052	0.00513159	0.355522	0.138255	0.540142
Cer(d18:1/22:1)	3.18315	72	0.00215203	0.0057746	0.351236	0.133448	0.536664
LPS(18:0)	3.12884	72	0.00253379	0.00668753	0.345967	0.127551	0.532379
LPS(20:4)	3.09609	72	0.00279367	0.00725453	0.342773	0.123985	0.529777
PEP(36:1)	3.06896	72	0.00302754	0.00761616	0.340118	0.121025	0.527612
ST(d18:1/18:0)	3.07208	72	0.00299974	0.00761616	0.340424	0.121365	0.527862
HexCer(d18:1/24:1-OH)	3.04652	72	0.00323457	0.00801178	0.337916	0.118573	0.525815
PC(34:2)	3.01348	72	0.0035636	0.00869303	0.334664	0.114955	0.523156
HexCer(d18:1/24:0)	2.96986	72	0.00404556	0.00972142	0.330352	0.110169	0.519627
Cholesterol	2.95114	72	0.0042704	0.0101108	0.328495	0.108111	0.518104
Sph(d18:1)	2.94097	72	0.00439732	0.0102604	0.327484	0.106992	0.517276
ST(d18:1/20:0)	2.93461	72	0.00447847	0.0103005	0.326852	0.106292	0.516757
S1P(d18:1)	2.92808	72	0.00456327	0.0103477	0.326202	0.105572	0.516223
PEP(36:4)	2.89602	72	0.00500126	0.0111834	0.323005	0.102037	0.513597
CE(20:3)	2.8605	72	0.0055317	0.0122	0.31945	0.0981129	0.510673
ST(d18:1/24:1)	2.84283	72	0.00581454	0.0126506	0.317676	0.096157	0.509212
PC(38:5)	2.7919	72	0.00670563	0.0143947	0.312545	0.0905102	0.50498
PG(16:0/18:1)	2.76193	72	0.00728689	0.0154367	0.309513	0.08718	0.502475
PEP(38:4)	2.75511	72	0.0074254	0.0155258	0.308822	0.0864217	0.501904
PI(16:0/18:1)	2.73722	72	0.00780052	0.0161011	0.307006	0.0844299	0.500401
PC(36:4)	2.71972	72	0.00818401	0.0166788	0.305227	0.0824804	0.498928
LPE(22:4)	2.67892	72	0.00914587	0.0184061	0.301066	0.0779282	0.495479
LPE(22:6)	2.66772	72	0.00942741	0.0187384	0.299921	0.0766767	0.494529
PC(36:3)	2.6029	72	0.0112176	0.0220248	0.293266	0.0694195	0.488997
PC(36:5)	2.58727	72	0.0116929	0.0226814	0.291656	0.0676666	0.487656
GD1(d36:1)	2.55466	72	0.012744	0.0244259	0.288287	0.0640043	0.484847
LPS(16:0)	2.53353	72	0.0134698	0.0255133	0.286098	0.0616286	0.483021
PC(38:4)	2.5252	72	0.013766	0.0257713	0.285234	0.0606912	0.482299
HexCer(d18:1/20:0)	2.50093	72	0.014663	0.027135	0.282713	0.0579583	0.480192
PE(16:0/20:4)	2.37564	72	0.0201826	0.036925	0.269605	0.0438045	0.469199
PE(18:0/20:4)	2.37038	72	0.0204503	0.0369943	0.269051	0.0432088	0.468733
PC(36:2)	2.33682	72	0.0222343	0.0397747	0.265512	0.0394041	0.465754
PE(18:0/18:1)	2.32998	72	0.0226147	0.0400107	0.264789	0.0386274	0.465145
PEP(40:4)	2.31269	72	0.0236011	0.0413019	0.262961	0.0366654	0.463604
CE(20:4)	2.30723	72	0.0239205	0.0414068	0.262383	0.0360453	0.463116
PI(18:0/18:1)	2.30292	72	0.0241754	0.0414068	0.261926	0.0355557	0.462731
PEP(38:6)	2.20724	72	0.0304855	0.0516648	0.251748	0.0246679	0.454123
ST (d18:1/24:0)	2.16941	72	0.0333534	0.0559364	0.2477	0.0203537	0.45069
GD1(d38:1)	2.16423	72	0.0337639	0.056041	0.247145	0.0197625	0.450219
PC(38:6)	2.10858	72	0.0384607	0.0631855	0.241164	0.0134038	0.445133
PE(16:0/18:1)	2.09978	72	0.0392529	0.0638355	0.240216	0.0123977	0.444326
ST(d18:2/24:1)	2.01495	72	0.0476451	0.0767086	0.231039	0.00268186	0.436494
PI(18:1/18:1)	1.95475	72	0.0544962	0.0860799	0.224489	-0.0042264	0.430885
ST(d18:2/24:0)	1.95442	72	0.0545351	0.0860799	0.224454	-0.00426353	0.430855
ST(d18:1/22:0)	1.94823	72	0.0552859	0.0864178	0.223778	-0.00497492	0.430276
HexCer(d18:1/22:0-OH)	1.94077	72	0.0562012	0.0870038	0.222964	-0.00583133	0.429578
PC(32:0)	1.93545	72	0.0568628	0.0871896	0.222383	-0.00644307	0.429079
CE(18:1)	1.90712	72	0.0604948	0.0918837	0.219286	-0.00969901	0.426418
TG(54:0)	-1.89685	72	0.0618587	0.0930772	-0.218162	-0.425452	0.0108795
PI(18:0/20:3)	1.89183	72	0.0625356	0.0932243	0.217611	-0.0114573	0.424978
PC(38:7)	1.84894	72	0.0685722	0.0985725	0.212904	-0.0163925	0.420925
TG(52:0)	-1.85195	72	0.0681327	0.0985725	-0.213235	-0.421211	0.0160457
TG(52:1)	-1.85041	72	0.0683577	0.0985725	-0.213065	-0.421064	0.0162234
TG(52:2)	-1.8598	72	0.0669993	0.0985725	-0.214097	-0.421953	0.0151426
TG(50:0)	-1.83699	72	0.070339	0.100218	-0.211589	-0.419792	0.0177686
PEP(40:7)	1.82731	72	0.0717971	0.101398	0.210524	-0.0188828	0.418873
TG(48:1)	-1.82199	72	0.07261	0.101654	-0.209938	-0.418368	0.0194959
TG(54:2)	-1.80959	72	0.0745334	0.103447	-0.208572	-0.417188	0.0209242
ST(d18:2/20:0)	1.8019	72	0.0757478	0.104234	0.207724	-0.0218104	0.416455
AcCa(10:0)	1.77336	72	0.0803971	0.10626	0.204573	-0.0250989	0.413732
PC(36:1)	1.77952	72	0.0793747	0.10626	0.205253	-0.0243894	0.41432
TG(50:2)	-1.77777	72	0.0796649	0.10626	-0.205059	-0.414153	0.0245915
TG(48:0)	-1.77263	72	0.0805198	0.10626	-0.204492	-0.413662	0.0251835
TG(50:1)	-1.78042	72	0.0792266	0.10626	-0.205352	-0.414406	0.024286
AcCa(10:1)	1.76382	72	0.0820043	0.106928	0.203518	-0.0261993	0.412819
TG(54:3)	-1.76176	72	0.0823545	0.106928	-0.20329	-0.412622	0.0264367
PEP(40:6)	1.73327	72	0.0873289	0.11248	0.200135	-0.0297231	0.409889
PS(18:0/18:1)	1.69328	72	0.0947251	0.121038	0.195696	-0.0343379	0.406038
PC(40:6)	1.6142	72	0.110858	0.140536	0.186884	-0.043471	0.398371
HexCer(d18:1/24:0-OH)	1.60298	72	0.113316	0.142531	0.18563	-0.0447674	0.397278
PS(18:1/18:1)	1.49313	72	0.139773	0.173197	0.173304	-0.0574704	0.386498
ST(d18:1/16:0)	1.49284	72	0.139848	0.173197	0.173272	-0.0575037	0.386469
PC(40:7)	1.47946	72	0.143378	0.176213	0.171765	-0.0590511	0.385148
PE(18:1/18:1)	1.46838	72	0.146358	0.178512	0.170515	-0.0603341	0.384051
PC(34:0)	1.44325	72	0.153286	0.185557	0.167681	-0.063241	0.38156
PG(18:0/18:0)	1.4318	72	0.156529	0.188068	0.166387	-0.0645668	0.380422
PC(34:1)	1.40109	72	0.165484	0.197355	0.162914	-0.0681209	0.377365
GQ1(d38:1)	1.32097	72	0.190693	0.225747	0.153825	-0.0773935	0.369342
AcCa(10:2)	1.3061	72	0.195678	0.22829	0.152133	-0.0791159	0.367845
CE(22:6)	-1.30903	72	0.194686	0.22829	-0.152467	-0.368141	0.0787758
PC(42:10)	1.29172	72	0.200587	0.232334	0.150496	-0.0807803	0.366395
ST(d18:2/18:0)	1.28527	72	0.202815	0.233238	0.149763	-0.0815259	0.365745
AcCa(14:1)	1.24666	72	0.216563	0.247281	0.14536	-0.0859951	0.36184
ST(d18:1/24:0-OH)	1.19091	72	0.237601	0.269392	0.138988	-0.092447	0.356175
AcCa(12:0)	1.01585	72	0.313103	0.352514	0.11887	-0.112689	0.338183
AcCa(14:2)	0.90456	72	0.368715	0.406597	0.106003	-0.125537	0.326591
PE(18:0/22:6)	0.908014	72	0.3669	0.406597	0.106403	-0.125138	0.326953
PS(18:0/22:4)	0.910935	72	0.365369	0.406597	0.106741	-0.124801	0.327258
PE(18:0/22:4)	0.848505	72	0.398969	0.436966	0.099501	-0.131999	0.320708
PS(16:0/18:1)	0.812611	72	0.41912	0.455935	0.095331	-0.136133	0.316926
CE(22:5)	-0.803045	72	0.424592	0.458787	-0.0942187	-0.315916	0.137235
HexCer(d18:1/18:0-OH)	0.712047	72	0.478737	0.513844	0.0836217	-0.147699	0.306268
PA(18:1/20:1)	0.691677	72	0.491365	0.520459	0.0812454	-0.150039	0.304099
ST(d18:2/22:0)	0.696698	72	0.488235	0.520459	0.0818312	-0.149462	0.304634
PA(18:0/22:6)	0.681747	72	0.497586	0.523604	0.0800866	-0.151179	0.30304
PA(16:0/18:1)	-0.622413	72	0.535637	0.559984	-0.0731555	-0.296695	0.157984
PS(18:0/22:6)	0.475544	72	0.635839	0.660452	0.0559556	-0.174778	0.280863
PC(36:0)	-0.407001	72	0.685214	0.707176	-0.0479105	-0.273416	0.182587
PS(18:0/20:4)	0.388397	72	0.698868	0.716674	0.0457252	-0.184703	0.271388
CE(16:0)	-0.27158	72	0.786722	0.80166	-0.0319896	-0.258598	0.197956
HexCer(d18:1/20:0-OH)	-0.179805	72	0.85781	0.868601	-0.0211855	-0.248481	0.208322
PA(18:1/18:1)	-0.172814	72	0.863283	0.868678	-0.0203621	-0.247708	0.20911
POVPC(16:0)	0.0125859	72	0.989993	0.989993	0.00148327	-0.227092	0.229904
IL-6
Lipids	t-statistic	Degrees of freedom	p-value	q-value	Pearson's correlation coefficient (r)	95% CI
ST(d18:1/22:1)	4.85748	72	6.72147e-06	0.00108216	0.496813	0.302675	0.651368
Hex2Cer(d18:1/16:0)	4.57942	72	1.90682e-05	0.00153499	0.474938	0.276439	0.634571
HexCer(d18:1/16:0)	3.41543	72	0.00104992	0.0359565	0.373399	0.158417	0.55458
Hex2Cer(d18:1/24:1)	3.30596	72	0.00147814	0.0359565	0.363031	0.146701	0.546219
SM(d18:1/16:0)	3.28782	72	0.00156333	0.0359565	0.361299	0.14475	0.544819
SM(d18:2/16:0)	3.47291	72	0.000874976	0.0359565	0.378788	0.16453	0.558911
ST(d18:2/22:1)	3.3354	72	0.00134909	0.0359565	0.365833	0.149862	0.548483
GM3(d34:1)	3.20559	72	0.0020106	0.0404633	0.353404	0.135878	0.538424
Cer(d18:1/24:1)	3.1075	72	0.00270039	0.048307	0.343887	0.125229	0.530686
SM(d18:1/24:1)	2.94405	72	0.00435851	0.070172	0.327791	0.107331	0.517527
Hex2Cer(d18:1/22:1)	2.60635	72	0.011115	0.162683	0.293622	0.0698067	0.489293
GM3(d42:2)	2.55594	72	0.012701	0.170405	0.28842	0.0641488	0.484958
Hex2Cer(d18:1/22:0)	2.31004	72	0.0237558	0.255038	0.26268	0.0363643	0.463367
PC(34:2)	2.29591	72	0.024595	0.255038	0.261184	0.0347594	0.462104
PC(36:5)	2.24936	72	0.0275483	0.255038	0.256239	0.0294658	0.457926
PE(16:0/20:4)	2.2351	72	0.0285136	0.255038	0.25472	0.0278422	0.456641
PEP(36:4)	2.23714	72	0.0283736	0.255038	0.254938	0.0280746	0.456825
ST(d18:1/16:0)	2.28141	72	0.0254832	0.255038	0.259646	0.0331117	0.460806
PC(38:5)	2.20284	72	0.0308078	0.261056	0.251277	0.024166	0.453725
PEP(38:4)	2.15664	72	0.0343737	0.276708	0.246331	0.0188956	0.449527
PC(36:4)	2.1352	72	0.0361481	0.277135	0.244028	0.0164462	0.44757
PC(36:3)	2.11271	72	0.0380939	0.278778	0.241609	0.0138758	0.445512
GM3(d40:1)	2.06445	72	0.0425784	0.28563	0.236402	0.00835409	0.441075
PEP(36:1)	2.06621	72	0.0424072	0.28563	0.236592	0.00855561	0.441237
HexCer(d18:1/22:1)	2.04232	72	0.0447833	0.285861	0.234006	0.00581889	0.43903
SM(d18:2/22:0)	2.02893	72	0.0461638	0.285861	0.232556	0.00428498	0.437791
PC(38:4)	1.93178	72	0.0573226	0.307316	0.221982	-0.00686469	0.428734
PC(38:6)	1.91726	72	0.0591727	0.307316	0.220395	-0.00853318	0.427372
PC(38:7)	1.93464	72	0.0569644	0.307316	0.222294	-0.00653643	0.429002
SM(d18:1/22:0)	1.92437	72	0.0582604	0.307316	0.221173	-0.00771601	0.428039
SM(d18:1/24:0)	1.9295	72	0.0576102	0.307316	0.221733	-0.00712704	0.42852
PC(36:2)	1.85834	72	0.0672089	0.338145	0.213937	-0.0153105	0.421815
Cer(d18:1/16:0)	1.80473	72	0.0752989	0.367367	0.208036	-0.0214842	0.416725
PC(32:0)	1.73263	72	0.0874439	0.404393	0.200064	-0.0297972	0.409827
SM(d18:2/18:0)	1.73002	72	0.0879115	0.404393	0.199775	-0.0300979	0.409577
PC(40:6)	1.69286	72	0.0948053	0.412531	0.19565	-0.0343862	0.405998
PG(16:0/18:1)	1.70374	72	0.092743	0.412531	0.196858	-0.0331307	0.407047
CE(20:3)	1.65365	72	0.102552	0.426603	0.191286	-0.0389137	0.402205
Cer(d18:1/24:0)	1.64981	72	0.103339	0.426603	0.190858	-0.0393576	0.401832
ST(d18:1/20:0)	1.63326	72	0.10678	0.429791	0.189012	-0.0412692	0.400225
PC(34:0)	1.55473	72	0.124394	0.43538	0.180227	-0.0503452	0.392559
PC(36:1)	1.55871	72	0.123451	0.43538	0.180672	-0.049886	0.392949
PE(16:0/18:1)	1.55769	72	0.123691	0.43538	0.180559	-0.0500032	0.392849
PE(18:0/20:4)	1.58648	72	0.117013	0.43538	0.183784	-0.0466753	0.395667
PE(18:1/18:1)	1.57679	72	0.119227	0.43538	0.182699	-0.0477947	0.39472
PS(18:0/18:1)	1.57896	72	0.118729	0.43538	0.182942	-0.0475442	0.394932
PC(36:0)	1.53762	72	0.128525	0.440267	0.178306	-0.0523243	0.390879
HexCer(d18:1/18:0)	1.50327	72	0.137144	0.450617	0.174445	-0.0562976	0.387498
PE(18:0/18:1)	1.51235	72	0.134821	0.450617	0.175467	-0.0552463	0.388394
PS(18:0/20:4)	1.46051	72	0.148501	0.478172	0.169628	-0.0612444	0.383271
SM(d18:2/20:0)	1.44363	72	0.153179	0.483565	0.167724	-0.0631969	0.381598
PC(42:10)	1.41203	72	0.162248	0.493095	0.164152	-0.0668541	0.378456
PG(18:0/18:0)	-1.41178	72	0.162323	0.493095	-0.164123	-0.37843	0.0668838
HexCer(d18:1/24:1)	1.37586	72	0.173129	0.51618	0.160057	-0.0710402	0.374846
GM3(d42:1)	1.29812	72	0.198391	0.556084	0.151225	-0.0800395	0.367041
LPE(18:0)	-1.28774	72	0.201962	0.556084	-0.150043	-0.365994	0.081241
PC(40:7)	1.30066	72	0.197521	0.556084	0.151515	-0.0797447	0.367297
PI(18:0/20:3)	1.29245	72	0.200334	0.556084	0.15058	-0.0806953	0.366469
SM(d18:1/20:0)	1.2825	72	0.203782	0.556084	0.149446	-0.0818474	0.365465
HexCer(d18:1/20:0-OH)	-1.26036	72	0.21161	0.563716	-0.146923	-0.363227	0.08441
PEP(38:6)	1.25155	72	0.214784	0.563716	0.145918	-0.0854291	0.362336
PS(18:1/18:1)	1.24523	72	0.217083	0.563716	0.145197	-0.0861602	0.361696
TG(52:1)	-1.22741	72	0.223666	0.571592	-0.143162	-0.359888	0.088223
LPS(22:6)	-1.18111	72	0.241447	0.591196	-0.137866	-0.355176	0.0935811
PI(18:1/18:1)	1.18486	72	0.23997	0.591196	0.138295	-0.0931472	0.355558
TG(50:0)	-1.17881	72	0.242353	0.591196	-0.137603	-0.354942	0.0938465
GD1(d38:1)	-1.14053	72	0.257845	0.591983	-0.133215	-0.351029	0.0982753
PEP(40:4)	1.10636	72	0.272255	0.591983	0.129291	-0.102228	0.347523
PS(18:0/22:4)	1.1099	72	0.270735	0.591983	0.129698	-0.101818	0.347887
TG(48:0)	-1.11726	72	0.267596	0.591983	-0.130544	-0.348643	0.100966
TG(50:1)	-1.12402	72	0.264738	0.591983	-0.13132	-0.349336	0.100185
TG(52:0)	-1.13154	72	0.261584	0.591983	-0.132183	-0.350107	0.0993158
TG(52:2)	-1.11003	72	0.270678	0.591983	-0.129713	-0.347901	0.101803
TG(54:0)	-1.14329	72	0.256707	0.591983	-0.133531	-0.351311	0.0979567
TG(54:2)	-1.09229	72	0.278346	0.591983	-0.127675	-0.346077	0.103854
TG(54:3)	-1.08978	72	0.279446	0.591983	-0.127385	-0.345818	0.104145
Hex2Cer(d18:1/24:0)	1.07077	72	0.287851	0.601871	0.125198	-0.106343	0.34386
TG(50:2)	-1.06205	72	0.29176	0.602223	-0.124195	-0.342961	0.10735
GM3(d36:1)	1.00695	72	0.317331	0.615546	0.117843	-0.113718	0.337261
HexCer(d18:1/18:0-OH)	1.00744	72	0.317098	0.615546	0.1179	-0.113661	0.337311
PA(18:1/20:1)	1.01967	72	0.3113	0.615546	0.119311	-0.112248	0.338579
PI(16:0/18:1)	1.02414	72	0.309198	0.615546	0.119826	-0.111732	0.339042
TG(48:1)	-1.03204	72	0.305507	0.615546	-0.120737	-0.33986	0.110819
LPE(22:6)	-0.997253	72	0.321982	0.617132	-0.116724	-0.336254	0.114838
GQ1(d38:1)	0.984864	72	0.327989	0.617226	0.115293	-0.116268	0.334968
Hex2Cer(d18:1/20:0)	0.981366	72	0.329698	0.617226	0.114889	-0.116672	0.334604
PA(18:1/18:1)	0.957162	72	0.341688	0.63232	0.112092	-0.119467	0.332085
LPS(18:0)	-0.946631	72	0.346993	0.63484	-0.110874	-0.330987	0.120683
Hex2Cer(d18:1/18:0)	0.918467	72	0.361441	0.653843	0.107614	-0.123932	0.328046
LPC(18:2)	0.875104	72	0.384428	0.672748	0.102588	-0.128933	0.323503
PA(16:0/18:1)	0.883083	72	0.380131	0.672748	0.103513	-0.128013	0.32434
ST(d18:1/24:1)	0.879787	72	0.381902	0.672748	0.103131	-0.128393	0.323995
PC(34:1)	0.866534	72	0.389076	0.673561	0.101594	-0.129921	0.322603
HexCer(d18:1/24:1-OH)	0.839404	72	0.404021	0.677577	0.0984442	-0.133047	0.31975
LPE(18:2)	0.844271	72	0.401314	0.677577	0.0990095	-0.132487	0.320263
PS(16:0/18:1)	0.839958	72	0.403712	0.677577	0.0985086	-0.132984	0.319809
LPC(18:1)	-0.805356	72	0.423266	0.702534	-0.0944875	-0.31616	0.136968
LPC(22:5)	0.785903	72	0.434503	0.70782	0.0922249	-0.139207	0.314104
PEP(40:7)	0.784632	72	0.435243	0.70782	0.092077	-0.139354	0.31397
Cer(d18:1/22:0)	0.773324	72	0.441863	0.70856	0.0907609	-0.140655	0.312773
Sph(d18:1)	0.765781	72	0.44631	0.70856	0.0898828	-0.141523	0.311974
ST(d18:2/20:0)	0.761406	72	0.448901	0.70856	0.0893735	-0.142026	0.311511
CE(22:6)	-0.751881	72	0.454574	0.710547	-0.0882642	-0.310501	0.143121
PE(18:0/22:6)	0.743425	72	0.459643	0.711563	0.0872791	-0.144093	0.309603
LPC(20:3)	0.72486	72	0.470887	0.722027	0.0851156	-0.146227	0.307631
ST(d18:1/22:0)	0.706188	72	0.48235	0.732626	0.0829383	-0.148372	0.305645
PA(18:0/22:6)	0.680507	72	0.498366	0.736118	0.0799419	-0.151321	0.302908
PEP(40:6)	0.682696	72	0.49699	0.736118	0.0801973	-0.15107	0.303141
ST(d18:1/18:0)	0.688317	72	0.493465	0.736118	0.0808533	-0.150424	0.30374
GD1(d36:1)	-0.634863	72	0.52753	0.742121	-0.0746107	-0.298029	0.156557
GM3(d38:1)	0.658489	72	0.512324	0.742121	0.077371	-0.153848	0.300556
LPC(20:4)	0.644322	72	0.521414	0.742121	0.0757162	-0.155472	0.299041
LPE(16:0)	0.630926	72	0.530086	0.742121	0.0741507	-0.157008	0.297607
S1P(d18:1)	0.633594	72	0.528353	0.742121	0.0744625	-0.156702	0.297893
ST(d18:2/24:1)	0.635427	72	0.527164	0.742121	0.0746767	-0.156492	0.298089
SM(d18:1/18:0)	0.607685	72	0.545308	0.75685	0.0714335	-0.159672	0.295115
LPC(22:6)	0.56161	72	0.576126	0.78607	0.0660419	-0.164946	0.290162
LPS(20:4)	-0.562273	72	0.575676	0.78607	-0.0661196	-0.290233	0.16487
AcCa(14:2)	-0.486855	72	0.62784	0.815179	-0.0572823	-0.282089	0.173487
CE(20:4)	0.487301	72	0.627525	0.815179	0.0573345	-0.173436	0.282137
Cer(d18:1/22:1)	0.493792	72	0.622956	0.815179	0.0580956	-0.172696	0.28284
LPS(16:0)	-0.519096	72	0.605286	0.815179	-0.0610619	-0.285576	0.169806
LPS(22:4)	0.498091	72	0.619938	0.815179	0.0585997	-0.172205	0.283305
ST(d18:2/24:0)	0.4985	72	0.619651	0.815179	0.0586476	-0.172158	0.283349
HexCer(d18:1/22:0)	0.478997	72	0.633392	0.81581	0.0563606	-0.174384	0.281237
HexCer(d18:1/22:0-OH)	-0.46372	72	0.644247	0.823205	-0.0545685	-0.279581	0.176126
LPE(22:4)	-0.45348	72	0.651567	0.825932	-0.053367	-0.27847	0.177294
ST(d18:1/24:1-OH)	0.446408	72	0.656642	0.825932	0.0525371	-0.1781	0.277702
HexCer(d18:1/24:0-OH)	-0.418236	72	0.677019	0.835228	-0.0492298	-0.274639	0.181308
POVPC(16:0)	0.414699	72	0.679595	0.835228	0.0488145	-0.181711	0.274254
PS(18:0/22:6)	0.428567	72	0.669518	0.835228	0.0504428	-0.180132	0.275763
LPS(18:1)	0.400336	72	0.690094	0.841706	0.0471277	-0.183345	0.27269
LPE(16:1)	0.372417	72	0.710677	0.847548	0.0438475	-0.18652	0.269645
PI(18:0/18:1)	0.37444	72	0.709178	0.847548	0.0440852	-0.18629	0.269866
ST(d18:2/18:0)	-0.37998	72	0.705079	0.847548	-0.0447362	-0.27047	0.18566
CE(18:1)	-0.327885	72	0.74395	0.849475	-0.0386128	-0.264775	0.191576
HexCer(d18:1/20:0)	0.340075	72	0.73479	0.849475	0.040046	-0.190193	0.26611
LPC(22:4)	0.329386	72	0.74282	0.849475	0.0387893	-0.191406	0.26494
LPE(20:3)	0.350675	72	0.726856	0.849475	0.0412922	-0.18899	0.267269
PI(18:0/20:4)	0.3465	72	0.729978	0.849475	0.0408014	-0.189464	0.266813
ST(d18:1/24:0-OH)	0.342604	72	0.732895	0.849475	0.0403434	-0.189906	0.266386
LPC(16:1)	0.286782	72	0.775103	0.870036	0.0337783	-0.196235	0.260268
LPE(22:5)	-0.288842	72	0.773533	0.870036	-0.0340206	-0.260494	0.196002
ST (d18:1/24:0)	0.282764	72	0.778169	0.870036	0.0333056	-0.19669	0.259827
Cer(d18:1/18:0)	-0.260977	72	0.794855	0.882564	-0.0307419	-0.257432	0.199156
AcCa(10:0)	0.251775	72	0.801932	0.884322	0.0296589	-0.200197	0.25642
AcCa(12:0)	-0.240097	72	0.810938	0.88817	-0.0282844	-0.255134	0.201517
AcCa(10:1)	0.198016	72	0.843591	0.91769	0.0233301	-0.206268	0.250493
AcCa(14:1)	-0.169154	72	0.86615	0.929668	-0.019931	-0.247303	0.209522
PE(18:0/22:4)	0.174001	72	0.862353	0.929668	0.0205019	-0.208976	0.24784
LPC(16:0)	-0.145593	72	0.88465	0.936617	-0.0171557	-0.244695	0.212175
LPC(18:0)	0.142315	72	0.887229	0.936617	0.0167696	-0.212544	0.244332
LPE(18:1)	-0.132836	72	0.894694	0.936617	-0.015653	-0.243282	0.21361
ST(d18:2/22:0)	-0.131312	72	0.895894	0.936617	-0.0154735	-0.243113	0.213781
LPE(20:4)	0.121336	72	0.903763	0.938747	0.0142981	-0.214903	0.242006
CE(22:5)	0.100458	72	0.92026	0.949656	0.0118383	-0.217248	0.239689
Cer(d18:1/20:0)	-0.0876352	72	0.93041	0.949656	-0.0103274	-0.238264	0.218687
Cholesterol	-0.0856782	72	0.93196	0.949656	-0.0100968	-0.238046	0.218907
HexCer(d18:1/24:0)	0.0725775	72	0.942344	0.954197	0.00855303	-0.220376	0.236589
AcCa(10:2)	0.0348283	72	0.972313	0.977229	0.00410452	-0.224605	0.232385
CE(16:0)	-0.0286424	72	0.977229	0.977229	-0.00337552	-0.231696	0.225297
CXCL13
Lipids	t-statistic	Degrees of freedom	p-value	q-value	Pearson's correlation coefficient (r)	95% CI
HexCer(d18:1/16:0)	5.3992	72	8.19295e-07	0.000131907	0.536838	0.351451	0.681713
Hex2Cer(d18:1/16:0)	4.30648	72	5.15669e-05	0.00415114	0.452573	0.249918	0.617241
Hex2Cer(d18:1/24:1)	4.05861	72	0.000123873	0.00498589	0.431493	0.225197	0.600759
ST(d18:1/22:1)	4.11735	72	0.00010089	0.00498589	0.436554	0.231109	0.60473
SM(d18:2/16:0)	3.82706	72	0.000273838	0.00881758	0.411141	0.201579	0.584709
SM(d18:1/16:0)	3.52095	72	0.000750316	0.0201335	0.383262	0.169617	0.5625
Hex2Cer(d18:1/22:0)	3.34284	72	0.00131823	0.0303192	0.366539	0.150659	0.549053
Cer(d18:1/24:1)	3.12963	72	0.00252781	0.0508721	0.346043	0.127637	0.532442
SM(d18:1/24:1)	2.86071	72	0.00552853	0.0988992	0.31947	0.0981354	0.510689
PC(36:4)	2.78436	72	0.00684779	0.110249	0.311783	0.0896725	0.504351
Cer(d18:1/16:0)	2.66266	72	0.0095572	0.115296	0.299403	0.076111	0.494099
PC(34:2)	2.64489	72	0.0100258	0.115296	0.297582	0.0741239	0.492587
PC(38:5)	2.6837	72	0.00902815	0.115296	0.301554	0.0784617	0.495884
PS(18:0/18:1)	2.68682	72	0.0089521	0.115296	0.301872	0.0788097	0.496148
SM(d18:2/18:0)	2.59985	72	0.0113089	0.121382	0.292953	0.0690779	0.488736
PEP(36:4)	2.55154	72	0.0128488	0.121686	0.287964	0.0636538	0.484578
SM(d18:1/24:0)	2.56339	72	0.0124544	0.121686	0.28919	0.0649857	0.485601
PE(16:0/20:4)	2.51387	72	0.0141783	0.126817	0.284058	0.0594163	0.481316
S1P(d18:1)	2.48189	72	0.0154027	0.130518	0.280732	0.0558133	0.478534
SM(d18:1/22:0)	2.45949	72	0.0163165	0.131348	0.278395	0.0532856	0.476577
PC(38:4)	2.42773	72	0.0176948	0.13566	0.275074	0.0496989	0.473793
Hex2Cer(d18:1/24:0)	2.3625	72	0.0208572	0.152149	0.268221	0.0423162	0.468035
PS(18:0/22:4)	2.3288	72	0.0226806	0.152149	0.264665	0.038494	0.46504
SM(d18:2/22:0)	2.34093	72	0.0220086	0.152149	0.265946	0.0398705	0.46612
Hex2Cer(d18:1/22:1)	2.31011	72	0.0237513	0.152958	0.262688	0.0363729	0.463374
PC(36:2)	2.24121	72	0.0280961	0.17398	0.255372	0.0285385	0.457193
PC(38:6)	2.17071	72	0.0332512	0.191194	0.24784	0.0205019	0.450809
ST(d18:2/22:1)	2.18457	72	0.0321769	0.191194	0.249324	0.0220833	0.452068
PC(36:5)	2.1258	72	0.0369504	0.198301	0.243017	0.0153723	0.446711
PS(18:0/20:4)	2.12605	72	0.0369286	0.198301	0.243045	0.0154012	0.446734
PE(18:0/20:4)	2.11165	72	0.0381876	0.198329	0.241495	0.0137549	0.445415
LPC(20:4)	2.01089	72	0.0480822	0.227683	0.230599	0.00221687	0.436118
PE(18:0/18:1)	2.03126	72	0.0459207	0.227683	0.232809	0.00455225	0.438007
SM(d18:2/20:0)	2.01824	72	0.0472923	0.227683	0.231397	0.00305979	0.4368
PC(32:0)	1.9697	72	0.05272	0.235776	0.226119	-0.00250902	0.432283
PC(36:3)	1.97878	72	0.0516659	0.235776	0.227108	-0.00146664	0.43313
SM(d18:1/20:0)	1.91761	72	0.0591272	0.257283	0.220434	-0.00849267	0.427405
PC(40:6)	1.88765	72	0.0631037	0.267361	0.217153	-0.0119383	0.424584
GD1(d38:1)	-1.85829	72	0.0672156	0.27748	-0.213932	-0.421811	0.0153159
PE(16:0/18:1)	1.81723	72	0.0733433	0.288007	0.209414	-0.0200441	0.417915
SM(d18:1/18:0)	1.81755	72	0.0732931	0.288007	0.20945	-0.0200067	0.417946
GM3(d34:1)	1.79864	72	0.0762668	0.292356	0.207364	-0.0221856	0.416145
PS(18:1/18:1)	1.75837	72	0.0829339	0.31052	0.202915	-0.0268277	0.412297
PE(18:1/18:1)	1.73933	72	0.0862502	0.315597	0.200807	-0.0290237	0.410471
PEP(36:1)	1.72686	72	0.0884813	0.316566	0.199424	-0.0304625	0.409273
AcCa(12:0)	-1.7011	72	0.0932396	0.326339	-0.196565	-0.406793	0.0334351
CE(20:4)	1.59584	72	0.114906	0.37508	0.184831	-0.0455936	0.39658
GM3(d42:2)	1.58987	72	0.116246	0.37508	0.184163	-0.0462831	0.395998
LPC(18:2)	1.57859	72	0.118814	0.37508	0.1829	-0.0475873	0.394895
LPC(22:6)	1.60188	72	0.113561	0.37508	0.185507	-0.0448951	0.39717
PC(34:0)	1.57903	72	0.118712	0.37508	0.18295	-0.0475359	0.394939
GD1(d36:1)	-1.56492	72	0.121988	0.377692	-0.181368	-0.393557	0.049168
HexCer(d18:1/24:1)	1.54851	72	0.125884	0.382401	0.179529	-0.0510646	0.391949
HexCer(d18:1/22:1)	1.52576	72	0.131451	0.384194	0.176974	-0.0536961	0.389713
PC(40:7)	1.51705	72	0.133633	0.384194	0.175995	-0.0547033	0.388856
PE(18:0/22:6)	1.53323	72	0.129603	0.384194	0.177813	-0.0528323	0.390448
AcCa(14:1)	-1.37125	72	0.174556	0.384979	-0.159534	-0.374385	0.0715742
CE(20:3)	1.40838	72	0.163323	0.384979	0.163739	-0.0672772	0.378091
Cer(d18:1/22:0)	1.41461	72	0.161494	0.384979	0.164443	-0.0665563	0.378712
Cholesterol	1.44632	72	0.152428	0.384979	0.168027	-0.0628865	0.381864
HexCer(d18:1/22:0)	1.40077	72	0.165577	0.384979	0.162878	-0.068157	0.377334
Hex2Cer(d18:1/20:0)	1.38664	72	0.169831	0.384979	0.161277	-0.0697932	0.375923
LPC(22:4)	1.3741	72	0.173673	0.384979	0.159857	-0.0712442	0.37467
LPE(16:0)	1.40289	72	0.164947	0.384979	0.163118	-0.0679122	0.377545
LPS(18:1)	1.49141	72	0.140222	0.384979	0.173111	-0.0576691	0.386328
PA(16:0/18:1)	1.43136	72	0.156652	0.384979	0.166338	-0.0646168	0.380379
PC(34:1)	1.3726	72	0.174137	0.384979	0.159687	-0.071418	0.37452
PC(36:0)	1.47403	72	0.144831	0.384979	0.171153	-0.0596794	0.384611
PC(36:1)	1.49769	72	0.138585	0.384979	0.173818	-0.0569425	0.386948
PC(38:7)	1.38131	72	0.171455	0.384979	0.160674	-0.0704098	0.375391
PEP(38:6)	1.37595	72	0.173101	0.384979	0.160067	-0.07103	0.374855
PS(16:0/18:1)	1.39958	72	0.165933	0.384979	0.162743	-0.0682954	0.377214
ST(d18:2/20:0)	1.4459	72	0.152545	0.384979	0.167979	-0.0629352	0.381822
GQ1(d38:1)	-1.35208	72	0.180582	0.392889	-0.157359	-0.372465	0.0737934
CE(22:5)	1.31722	72	0.191942	0.401333	0.153398	-0.0778283	0.368965
LPC(22:5)	1.31895	72	0.191365	0.401333	0.153595	-0.0776277	0.369139
PC(42:10)	1.32435	72	0.189576	0.401333	0.154209	-0.0770029	0.369682
CE(16:0)	1.30532	72	0.19594	0.401861	0.152045	-0.0792055	0.367767
PA(18:0/22:6)	1.28803	72	0.20186	0.401861	0.150077	-0.0812069	0.366024
PA(18:1/20:1)	1.28711	72	0.202178	0.401861	0.149972	-0.0813134	0.365931
PEP(38:4)	1.29609	72	0.199085	0.401861	0.150994	-0.0802744	0.366836
PS(18:0/22:6)	1.20983	72	0.230303	0.45218	0.141152	-0.0902579	0.358101
AcCa(14:2)	-1.16707	72	0.247033	0.479184	-0.136258	-0.353743	0.0952052
Cer(d18:1/24:0)	1.15035	72	0.253805	0.48646	0.134341	-0.0971392	0.352034
LPC(16:0)	1.12807	72	0.263036	0.49822	0.131785	-0.0997167	0.349752
HexCer(d18:1/18:0)	1.11889	72	0.266904	0.49967	0.130731	-0.100778	0.34881
PE(18:0/22:4)	1.10073	72	0.274682	0.50832	0.128644	-0.102879	0.346944
ST(d18:1/16:0)	1.08002	72	0.283737	0.51911	0.126263	-0.105273	0.344814
CE(22:6)	1.0231	72	0.309687	0.546677	0.119706	-0.111852	0.338934
PEP(40:7)	1.02896	72	0.306942	0.546677	0.120382	-0.111175	0.339541
PG(18:0/18:0)	-1.03757	72	0.30294	0.546677	-0.121375	-0.340432	0.110179
PI(18:0/20:4)	1.01736	72	0.312387	0.546677	0.119045	-0.112514	0.33834
HexCer(d18:1/18:0-OH)	0.995457	72	0.322848	0.550719	0.116517	-0.115045	0.336068
HexCer(d18:1/20:0)	0.996032	72	0.32257	0.550719	0.116583	-0.114979	0.336128
ST(d18:1/24:1-OH)	0.991095	72	0.324958	0.550719	0.116013	-0.115549	0.335615
ST(d18:2/22:0)	-0.968199	72	0.336186	0.563812	-0.113368	-0.333234	0.118193
PA(18:1/18:1)	0.942509	72	0.349084	0.579407	0.110397	-0.121158	0.330557
HexCer(d18:1/20:0-OH)	0.914148	72	0.36369	0.597491	0.107114	-0.124431	0.327594
LPC(18:0)	0.900434	72	0.370891	0.602776	0.105525	-0.126013	0.326159
LPS(20:4)	0.893823	72	0.374395	0.602776	0.104758	-0.126775	0.325466
LPE(22:6)	-0.864975	72	0.389925	0.621564	-0.101413	-0.32244	0.130101
LPS(22:6)	0.853328	72	0.396308	0.625544	0.100061	-0.131443	0.321215
PEP(40:4)	0.814363	72	0.418122	0.647285	0.0955347	-0.135931	0.317111
ST(d18:1/18:0)	-0.818577	72	0.415729	0.647285	-0.0960244	-0.317556	0.135446
AcCa(10:0)	-0.769044	72	0.444383	0.668651	-0.0902627	-0.31232	0.141147
PEP(40:6)	0.7813	72	0.437188	0.668651	0.0916892	-0.139737	0.313617
Sph(d18:1)	-0.775838	72	0.440386	0.668651	-0.0910536	-0.313039	0.140366
LPC(16:1)	0.735374	72	0.4645	0.67986	0.086341	-0.145019	0.308749
PI(16:0/18:1)	0.747333	72	0.457296	0.67986	0.0877344	-0.143644	0.310018
PI(18:1/18:1)	0.738388	72	0.462679	0.67986	0.0866922	-0.144672	0.309069
LPC(20:3)	0.701609	72	0.485185	0.703737	0.0824041	-0.148898	0.305157
AcCa(10:1)	-0.617652	72	0.538753	0.73811	-0.0725989	-0.296184	0.15853
AcCa(10:2)	-0.614267	72	0.540975	0.73811	-0.0722031	-0.295821	0.158918
CE(18:1)	0.624303	72	0.534402	0.73811	0.0733765	-0.157767	0.296897
GM3(d38:1)	-0.63433	72	0.527876	0.73811	-0.0745485	-0.297971	0.156618
HexCer(d18:1/22:0-OH)	-0.648596	72	0.518663	0.73811	-0.0762155	-0.299498	0.154982
HexCer(d18:1/24:0-OH)	-0.651268	72	0.516947	0.73811	-0.0765275	-0.299784	0.154676
LPE(22:4)	-0.629144	72	0.531246	0.73811	-0.0739424	-0.297416	0.157213
HexCer(d18:1/24:0)	0.500657	72	0.61814	0.833099	0.0589006	-0.171912	0.283583
ST (d18:1/24:0)	-0.496658	72	0.620943	0.833099	-0.0584317	-0.28315	0.172368
LPC(18:1)	0.482834	72	0.630678	0.839167	0.0568107	-0.173946	0.281653
LPS(22:4)	0.469653	72	0.640023	0.84462	0.0552645	-0.17545	0.280225
Cer(d18:1/20:0)	0.431372	72	0.667486	0.862019	0.0507722	-0.179813	0.276068
Hex2Cer(d18:1/18:0)	0.318825	72	0.750782	0.862019	0.0375474	-0.192604	0.263783
LPE(16:1)	0.331669	72	0.741103	0.862019	0.0390578	-0.191147	0.26519
LPE(20:4)	0.371442	72	0.711399	0.862019	0.043733	-0.186631	0.269538
LPE(22:5)	-0.332108	72	0.740772	0.862019	-0.0391094	-0.265238	0.191097
LPS(18:0)	0.308768	72	0.75839	0.862019	0.0363645	-0.193744	0.262681
PG(16:0/18:1)	0.388859	72	0.698528	0.862019	0.0457794	-0.184651	0.271439
ST(d18:1/22:0)	-0.309237	72	0.758034	0.862019	-0.0364198	-0.262732	0.193691
ST(d18:2/18:0)	-0.39441	72	0.694444	0.862019	-0.0464316	-0.272044	0.18402
ST(d18:2/24:0)	-0.378593	72	0.706104	0.862019	-0.0445732	-0.270319	0.185818
ST(d18:2/24:1)	-0.398008	72	0.691802	0.862019	-0.0468542	-0.272436	0.18361
TG(48:0)	-0.306888	72	0.759815	0.862019	-0.0361434	-0.262474	0.193957
TG(48:1)	-0.354289	72	0.724158	0.862019	-0.041717	-0.267664	0.188579
TG(50:0)	-0.335069	72	0.738547	0.862019	-0.0394575	-0.265562	0.190761
TG(50:1)	-0.372921	72	0.710303	0.862019	-0.0439068	-0.2697	0.186463
TG(52:0)	-0.306261	72	0.76029	0.862019	-0.0360697	-0.262406	0.194028
TG(52:1)	-0.367675	72	0.714194	0.862019	-0.0432903	-0.269127	0.187059
TG(52:2)	-0.320899	72	0.749216	0.862019	-0.0377913	-0.26401	0.192369
TG(54:0)	-0.437196	72	0.663278	0.862019	-0.0514558	-0.276701	0.179149
TG(54:3)	-0.361234	72	0.718983	0.862019	-0.0425333	-0.268423	0.187791
GM3(d36:1)	-0.291837	72	0.771251	0.862301	-0.034373	-0.260823	0.195663
TG(54:2)	-0.296587	72	0.767636	0.862301	-0.0349318	-0.261345	0.195124
GM3(d40:1)	-0.26718	72	0.790094	0.865341	-0.0314719	-0.258114	0.198454
LPS(16:0)	-0.267948	72	0.789505	0.865341	-0.0315623	-0.258199	0.198367
TG(50:2)	-0.274276	72	0.784658	0.865341	-0.0323069	-0.258894	0.197651
ST(d18:1/24:1)	-0.228546	72	0.81987	0.891885	-0.0269246	-0.253862	0.202822
POVPC(16:0)	0.219415	72	0.826948	0.893547	0.0258497	-0.203853	0.252855
LPE(18:2)	0.205143	72	0.83804	0.899496	0.0241692	-0.205464	0.25128
Cer(d18:1/22:1)	-0.159497	72	0.873724	0.919196	-0.0187936	-0.246235	0.21061
GM3(d42:1)	0.159646	72	0.873607	0.919196	0.0188111	-0.210593	0.246251
PI(18:0/20:3)	0.166615	72	0.86814	0.919196	0.019632	-0.209808	0.247023
ST(d18:1/20:0)	-0.152485	72	0.879231	0.919196	-0.0179676	-0.245459	0.211399
PI(18:0/18:1)	-0.142619	72	0.88699	0.921325	-0.0168054	-0.244366	0.212509
LPE(18:1)	0.107369	72	0.914795	0.944115	0.0126525	-0.216472	0.240456
Cer(d18:1/18:0)	-0.0777116	72	0.938273	0.962178	-0.00915802	-0.23716	0.219801
HexCer(d18:1/24:1-OH)	-0.0501809	72	0.960117	0.972194	-0.00591378	-0.234096	0.222886
LPE(20:3)	-0.0576505	72	0.954187	0.972194	-0.00679402	-0.234928	0.222049
ST(d18:1/24:0-OH)	-0.0194766	72	0.984515	0.990668	-0.00229533	-0.230673	0.226322
LPE(18:0)	0.00362353	72	0.997119	0.997119	0.000427037	-0.228094	0.228903
CXCL10
Lipids	t-statistic	Degrees of freedom	p-value	q-value	Pearson's correlation coefficient (r)	95% CI
Hex2Cer(d18:1/18:0)	-3.96119	72	0.000173488	0.0232261	-0.423008	-0.594084	0.215321
HexCer(d18:1/24:1-OH)	-3.80743	72	0.000292546	0.0232261	-0.409385	-0.583318	0.199554
ST(d18:1/24:1)	-3.45717	72	0.000919929	0.0232261	-0.377316	-0.557729	0.162858
HexCer(d18:1/22:0-OH)	-3.44852	72	0.000945543	0.0232261	-0.376506	-0.557079	0.161939
ST(d18:1/18:0)	-3.39273	72	0.00112773	0.0232261	-0.37126	-0.552858	0.155995
HexCer(d18:1/24:0)	-3.35986	72	0.00125004	0.0232261	-0.368153	-0.550355	0.152482
GD1(d38:1)	-3.33212	72	0.00136296	0.0232261	-0.365521	-0.548231	0.149509
HexCer(d18:1/24:0-OH)	-3.33053	72	0.00136968	0.0232261	-0.36537	-0.548109	0.149339
HexCer(d18:1/18:0)	-3.31983	72	0.00141596	0.0232261	-0.364352	-0.547287	0.148191
LPC(22:6)	-3.31381	72	0.00144262	0.0232261	-0.363779	-0.546824	0.147545
LPC(20:3)	-3.23014	72	0.00186586	0.0273094	-0.355769	-0.540342	0.138532
ST(d18:2/24:0)	-3.20081	72	0.00203994	0.0273691	-0.352943	-0.53805	0.135361
LPC(18:1)	-3.13361	72	0.0024979	0.0309356	-0.34643	-0.532757	0.128069
GD1(d36:1)	-3.08475	72	0.00288932	0.0329523	-0.341664	-0.528873	0.122748
ST (d18:1/24:0)	-3.06423	72	0.00307009	0.0329523	-0.339655	-0.527234	0.120509
Cer(d18:1/18:0)	-2.98221	72	0.00390333	0.0356981	-0.331574	-0.520628	0.111525
LPE(18:0)	-2.97647	72	0.00396885	0.0356981	-0.331006	-0.520163	0.110895
HexCer(d18:1/20:0)	-2.97151	72	0.00402628	0.0356981	-0.330515	-0.519761	0.11035
SM(d18:1/20:0)	-2.95585	72	0.00421282	0.0356981	-0.328962	-0.518487	0.108628
Cer(d18:1/22:1)	-2.89527	72	0.00501197	0.0391248	-0.32293	-0.513535	0.101954
ST(d18:2/24:1)	-2.88893	72	0.00510323	0.0391248	-0.322297	-0.513015	0.101255
SM(d18:1/18:0)	-2.84167	72	0.00583353	0.0410378	-0.31756	-0.509116	0.0960288
HexCer(d18:1/22:0)	-2.83991	72	0.00586254	0.0410378	-0.317382	-0.50897	0.0958336
LPE(16:1)	-2.8222	72	0.00616153	0.0413336	-0.315601	-0.507501	0.0938713
ST(d18:2/22:0)	-2.79644	72	0.00662134	0.0426414	-0.313004	-0.505359	0.0910145
LPC(16:0)	-2.76594	72	0.00720644	0.0434144	-0.30992	-0.502811	0.0876264
HexCer(d18:1/24:1)	-2.75813	72	0.00736378	0.0434144	-0.309128	-0.502157	0.0867574
ST(d18:2/18:0)	-2.74906	72	0.00755032	0.0434144	-0.308208	-0.501396	0.0857486
Cer(d18:1/20:0)	-2.67971	72	0.00912647	0.0506676	-0.301146	-0.495546	0.0780157
LPC(22:4)	-2.65001	72	0.00988874	0.0530696	-0.298107	-0.493022	0.0746963
LPE(20:3)	-2.62675	72	0.0105257	0.0546656	-0.29572	-0.491039	0.0720931
CE(20:3)	-2.6016	72	0.0112563	0.0566331	-0.293133	-0.488886	0.0692745
CE(18:1)	-2.58762	72	0.0116819	0.0569936	-0.291692	-0.487686	0.0677064
LPC(18:0)	-2.56157	72	0.0125141	0.0592579	-0.289003	-0.485444	0.0647818
GM3(d36:1)	-2.54925	72	0.0129262	0.0594603	-0.287728	-0.484381	0.0633969
CE(20:4)	-2.52886	72	0.013635	0.0609785	-0.285615	-0.482617	0.0611037
PG(18:0/18:0)	-2.51446	72	0.0141564	0.0615993	-0.28412	-0.481368	0.0594832
LPC(16:1)	-2.466	72	0.0160462	0.0679853	-0.279074	-0.477146	0.0540199
SM(d18:1/24:0)	-2.45224	72	0.0166222	0.0686197	-0.277638	-0.475943	0.0524677
SM(d18:2/20:0)	-2.39234	72	0.0193528	0.0769155	-0.271361	-0.470676	0.0456961
Hex2Cer(d18:1/20:0)	-2.38209	72	0.0198585	0.0769155	-0.270283	-0.46977	0.0445352
LPC(20:4)	-2.37797	72	0.0200649	0.0769155	-0.26985	-0.469405	0.0440686
LPS(22:6)	-2.3396	72	0.0220813	0.0826766	-0.265806	-0.466002	0.0397197
LPE(22:6)	-2.28046	72	0.0255425	0.0933632	-0.259545	-0.46072	0.0330035
LPC(22:5)	-2.27168	72	0.0260953	0.0933632	-0.258613	-0.459933	0.0320051
LPE(22:5)	-2.23548	72	0.0284875	0.0980025	-0.254761	-0.456675	0.0278854
SM(d18:1/22:0)	-2.23371	72	0.0286094	0.0980025	-0.254572	-0.456515	0.0276836
SM(d18:2/18:0)	-2.21112	72	0.0302041	0.10131	-0.252162	-0.454474	0.0251098
LPS(18:0)	-2.19968	72	0.0310403	0.101857	-0.25094	-0.453439	0.0238067
SM(d18:2/22:0)	-2.19175	72	0.0316327	0.101857	-0.250092	-0.45272	0.0229019
LPC(18:2)	-2.18296	72	0.0323001	0.101967	-0.249152	-0.451922	0.0218996
GM3(d40:1)	-2.17374	72	0.0330135	0.102215	-0.248164	-0.451084	0.0208478
LPE(18:1)	-2.15423	72	0.034569	0.105011	-0.246073	-0.449308	0.0186208
PI(18:0/20:4)	-2.02691	72	0.0463759	0.137505	-0.232336	-0.437603	0.00405283
Hex2Cer(d18:1/24:0)	-2.02124	72	0.0469737	0.137505	-0.231722	-0.437078	0.00340317
Cer(d18:1/24:0)	-1.9756	72	0.0520339	0.149597	-0.226761	-0.432833	0.00183254
GM3(d38:1)	-1.96164	72	0.0536707	0.151596	-0.225241	-0.43153	0.00343418
AcCa(12:0)	-1.93858	72	0.0564727	0.156761	-0.222725	-0.429372	0.00608312
LPE(22:4)	-1.90073	72	0.0613402	0.167386	-0.218587	-0.425817	0.0104333
Sph(d18:1)	-1.87282	72	0.0651531	0.174828	-0.215527	-0.423185	0.0136439
HexCer(d18:1/18:0-OH)	1.85236	72	0.0680739	0.17751	0.213279	-0.0159991	0.421249
SM(d18:1/24:1)	-1.85041	72	0.0683578	0.17751	-0.213065	-0.421064	0.0162235
GM3(d42:1)	-1.71784	72	0.0901247	0.22707	-0.198424	-0.408405	0.0315036
ST(d18:1/24:0-OH)	-1.71708	72	0.0902637	0.22707	-0.19834	-0.408333	0.0315909
LPE(20:4)	-1.70865	72	0.0918239	0.227441	-0.197404	-0.407521	0.0325638
HexCer(d18:1/22:1)	-1.66357	72	0.100545	0.245269	-0.192391	-0.403166	0.0377679
LPS(20:4)	-1.64706	72	0.103905	0.249681	-0.190551	-0.401565	0.0396755
PI(18:0/18:1)	-1.639	72	0.105576	0.249966	-0.189653	-0.400783	0.0406058
LPE(16:0)	-1.59648	72	0.114763	0.26778	-0.184902	-0.396643	0.0455198
PA(16:0/18:1)	1.54988	72	0.125555	0.28816	0.179682	-0.0509066	0.392083
Cholesterol	-1.53953	72	0.128059	0.28816	-0.178521	-0.391067	0.0521036
ST(d18:1/20:0)	-1.53622	72	0.128866	0.28816	-0.17815	-0.390742	0.0524856
LPS(22:4)	-1.52362	72	0.131985	0.29109	-0.176734	-0.389503	0.0539436
ST(d18:1/22:0)	-1.50339	72	0.137112	0.298311	-0.174459	-0.38751	0.0562832
ST(d18:1/24:1-OH)	-1.47962	72	0.143337	0.307697	-0.171783	-0.385163	0.0590331
Hex2Cer(d18:1/24:1)	-1.46979	72	0.145976	0.309239	-0.170674	-0.38419	0.0601709
PI(18:0/20:3)	-1.4587	72	0.148997	0.31154	-0.169424	-0.383092	0.061454
LPS(16:0)	-1.42933	72	0.157234	0.324547	-0.166108	-0.380177	0.0648523
SM(d18:1/16:0)	-1.41154	72	0.162392	0.330951	-0.164097	-0.378407	0.066911
Cer(d18:1/16:0)	-1.38197	72	0.171254	0.342425	-0.160749	-0.375457	0.0703335
LPE(18:2)	-1.37863	72	0.172276	0.342425	-0.160371	-0.375123	0.0707195
ST(d18:2/22:1)	-1.34206	72	0.183794	0.359039	-0.156221	-0.37146	0.0749532
Cer(d18:1/22:0)	-1.33804	72	0.185095	0.359039	-0.155765	-0.371057	0.0754184
PI(18:1/18:1)	-1.3157	72	0.19245	0.368863	-0.153225	-0.368811	0.0780047
LPS(18:1)	-1.2997	72	0.197849	0.374749	-0.151406	-0.367201	0.0798558
AcCa(14:1)	-1.28967	72	0.201293	0.376839	-0.150263	-0.366189	0.0810172
PI(16:0/18:1)	-1.24135	72	0.218507	0.404363	-0.144753	-0.361302	0.0866101
Hex2Cer(d18:1/22:0)	-1.17596	72	0.243485	0.445467	-0.137276	-0.35465	0.0941768
PC(36:3)	-1.14409	72	0.256375	0.46378	-0.133623	-0.351393	0.0978635
AcCa(10:0)	-1.11675	72	0.267815	0.479092	-0.130485	-0.34859	0.101026
PS(18:0/22:4)	1.03794	72	0.30277	0.528118	0.121418	-0.110137	0.340471
PE(18:1/18:1)	1.03736	72	0.303038	0.528118	0.121351	-0.110204	0.340411
PC(36:0)	1.033	72	0.305062	0.528118	0.120848	-0.110708	0.339959
SM(d18:2/16:0)	-0.997229	72	0.321993	0.551499	-0.116721	-0.336252	0.11484
PS(18:0/20:4)	0.9824	72	0.329193	0.557895	0.115009	-0.116553	0.334711
AcCa(10:1)	-0.95334	72	0.343607	0.576258	-0.11165	-0.331687	0.119908
GM3(d42:2)	-0.905999	72	0.367958	0.610735	-0.10617	-0.326742	0.125371
POVPC(16:0)	0.828905	72	0.409898	0.673403	0.0972246	-0.134257	0.318644
PC(36:1)	-0.80837	72	0.421541	0.685536	-0.0948379	-0.316478	0.136621
TG(50:2)	0.761767	72	0.448687	0.687493	0.0894155	-0.141984	0.311549
TG(48:1)	0.760792	72	0.449266	0.687493	0.0893019	-0.142096	0.311445
PS(18:0/18:1)	0.757481	72	0.451234	0.687493	0.0889164	-0.142477	0.311095
TG(54:2)	0.74561	72	0.458331	0.687493	0.0875336	-0.143842	0.309835
TG(52:2)	0.739466	72	0.462028	0.687493	0.0868179	-0.144548	0.309183
TG(50:0)	0.731444	72	0.466882	0.687493	0.085883	-0.145471	0.308331
TG(48:0)	0.721806	72	0.472751	0.687493	0.0847596	-0.146578	0.307307
TG(52:0)	0.712611	72	0.47839	0.687493	0.0836874	-0.147635	0.306328
TG(52:1)	0.711958	72	0.478791	0.687493	0.0836113	-0.147709	0.306259
TG(54:0)	0.685187	72	0.495426	0.687493	0.0804881	-0.150784	0.303407
PA(18:1/18:1)	0.678537	72	0.499607	0.687493	0.0797118	-0.151547	0.302697
PEP(38:6)	-0.788289	72	0.433115	0.687493	-0.0925025	-0.314357	0.138933
Hex2Cer(d18:1/16:0)	-0.735309	72	0.46454	0.687493	-0.0863335	-0.308742	0.145026
PEP(40:4)	-0.71824	72	0.474934	0.687493	-0.0843438	-0.306927	0.146988
PC(38:7)	-0.708243	72	0.481081	0.687493	-0.0831779	-0.305863	0.148136
GM3(d34:1)	-0.69137	72	0.491556	0.687493	-0.0812096	-0.304066	0.150074
AcCa(10:2)	-0.6907	72	0.491975	0.687493	-0.0811314	-0.303995	0.150151
PC(36:2)	-0.679884	72	0.498758	0.687493	-0.0798691	-0.302841	0.151393
PS(18:0/22:6)	0.656322	72	0.513709	0.696198	0.077118	-0.154096	0.300325
TG(50:1)	0.644245	72	0.521463	0.696198	0.0757072	-0.155481	0.299033
TG(54:3)	0.638619	72	0.525097	0.696198	0.0750497	-0.156126	0.298431
PC(40:6)	-0.651113	72	0.517046	0.696198	-0.0765095	-0.299768	0.154694
PC(36:5)	-0.634827	72	0.527553	0.696198	-0.0746066	-0.298025	0.156561
PC(34:1)	-0.611155	72	0.543022	0.707764	-0.0718392	-0.295487	0.159274
PEP(40:7)	-0.607985	72	0.54511	0.707764	-0.0714686	-0.295147	0.159637
AcCa(14:2)	-0.588848	72	0.557806	0.718454	-0.0692299	-0.293092	0.161829
PS(18:1/18:1)	0.538001	72	0.592235	0.747487	0.063277	-0.167646	0.287617
PE(18:0/18:1)	0.535033	72	0.594275	0.747487	0.0629293	-0.167985	0.287297
PEP(38:4)	-0.545808	72	0.586885	0.747487	-0.0641914	-0.288459	0.166753
PE(18:0/20:4)	0.518864	72	0.605447	0.755635	0.0610347	-0.169833	0.285551
PEP(40:6)	-0.509656	72	0.611851	0.757754	-0.0599555	-0.284556	0.170884
PC(38:4)	-0.498355	72	0.619753	0.761681	-0.0586306	-0.283334	0.172175
ST(d18:1/22:1)	-0.476493	72	0.635166	0.77471	-0.0560669	-0.280966	0.17467
Hex2Cer(d18:1/22:1)	-0.46276	72	0.644932	0.780708	-0.0544558	-0.279477	0.176236
PC(34:2)	-0.440039	72	0.661227	0.794459	-0.0517895	-0.27701	0.178825
PC(38:6)	-0.424856	72	0.672209	0.801671	-0.0500071	-0.275359	0.180555
CE(16:0)	-0.416783	72	0.678077	0.802723	-0.0490592	-0.274481	0.181474
PA(18:0/22:6)	0.407958	72	0.684515	0.80443	0.0480229	-0.182478	0.27352
ST(d18:1/16:0)	0.384457	72	0.701773	0.808487	0.0452623	-0.185151	0.270959
PE(18:0/22:6)	0.371014	72	0.711717	0.808487	0.0436827	-0.186679	0.269492
PE(16:0/18:1)	0.368447	72	0.713621	0.808487	0.043381	-0.186971	0.269211
PE(16:0/20:4)	0.362424	72	0.718097	0.808487	0.0426732	-0.187655	0.268553
PEP(36:1)	-0.382663	72	0.703097	0.808487	-0.0450515	-0.270763	0.185355
GQ1(d38:1)	-0.372334	72	0.710738	0.808487	-0.0438377	-0.269636	0.186529
HexCer(d18:1/16:0)	-0.349243	72	0.727926	0.813862	-0.0411238	-0.267113	0.189152
PC(36:4)	-0.331796	72	0.741007	0.822773	-0.0390727	-0.265204	0.191132
PC(38:5)	-0.271908	72	0.786471	0.867273	-0.0320282	-0.258634	0.197919
PG(16:0/18:1)	0.256693	72	0.798148	0.873098	0.0302377	-0.19964	0.256961
S1P(d18:1)	0.250908	72	0.8026	0.873098	0.0295569	-0.200295	0.256324
CE(22:6)	0.210662	72	0.833746	0.896376	0.0248191	-0.204841	0.251889
PC(34:0)	-0.208878	72	0.835133	0.896376	-0.0246091	-0.251692	0.205043
PA(18:1/20:1)	0.201032	72	0.84124	0.896951	0.0236853	-0.205928	0.250827
Cer(d18:1/24:1)	-0.18379	72	0.854695	0.904007	-0.0216548	-0.248922	0.207873
PS(16:0/18:1)	-0.178173	72	0.859088	0.904007	-0.0209932	-0.248301	0.208506
HexCer(d18:1/20:0-OH)	0.158384	72	0.874598	0.907648	0.0186625	-0.210735	0.246112
ST(d18:2/20:0)	0.152193	72	0.87946	0.907648	0.0179332	-0.211432	0.245426
CE(22:5)	-0.157197	72	0.87553	0.907648	-0.0185227	-0.24598	0.210869
PE(18:0/22:4)	0.133358	72	0.894283	0.908194	0.0157144	-0.213551	0.243339
PC(40:7)	-0.135433	72	0.892647	0.908194	-0.0159589	-0.243569	0.213318
PC(42:10)	-0.125947	72	0.900125	0.908194	-0.0148413	-0.242518	0.214384
PC(32:0)	-0.122869	72	0.902553	0.908194	-0.0144787	-0.242176	0.21473
PEP(36:4)	-0.0303092	72	0.975904	0.975904	-0.00357195	-0.231881	0.225111
IL-8
Lipids	t-statistic	Degrees of freedom	p-value	q-value	Pearson's correlation coefficient (r)	95% CI
LPE(18:0)	-3.94105	72	0.0001859	0.0299299	-0.421239	-0.59269	0.213268
PG(18:0/18:0)	-3.66412	72	0.000471109	0.0379243	-0.396438	-0.573028	0.184667
SM(d18:1/18:0)	-3.43659	72	0.000982004	0.0527009	-0.375387	-0.556179	0.160669
LPC(22:6)	-3.25244	72	0.00174288	0.0701507	-0.357912	-0.542078	0.14094
GD1(d38:1)	-3.05366	72	0.00316729	0.101987	-0.338618	-0.526388	0.119354
LPC(18:1)	-2.9815	72	0.00391132	0.104954	-0.331505	-0.520571	0.111448
LPC(16:0)	-2.86286	72	0.005495	0.126385	-0.319686	-0.510867	0.0983732
Cer(d18:1/18:0)	-2.58768	72	0.0116803	0.139877	-0.291698	-0.487691	0.0677123
Cer(d18:1/20:0)	-2.62823	72	0.0104841	0.139877	-0.295872	-0.491165	0.0722588
GD1(d36:1)	-2.57236	72	0.0121633	0.139877	-0.290117	-0.486373	0.0659931
HexCer(d18:1/22:0-OH)	-2.65939	72	0.00964196	0.139877	-0.299068	-0.49382	0.0757452
LPE(22:6)	-2.60726	72	0.0110881	0.139877	-0.293715	-0.489371	0.0699085
LPS(18:0)	-2.6993	72	0.00865321	0.139877	-0.303147	-0.497205	0.0802033
SM(d18:1/20:0)	-2.76	72	0.00732586	0.139877	-0.309317	-0.502313	0.0869653
LPC(18:0)	-2.52617	72	0.0137311	0.14738	-0.285336	-0.482383	0.060801
LPE(16:0)	-2.39915	72	0.0190237	0.191426	-0.272076	-0.471276	0.046466
LPS(20:4)	-2.33076	72	0.022571	0.213761	-0.264872	-0.465214	0.0387161
LPC(22:4)	-2.30258	72	0.0241956	0.216416	-0.261891	-0.4627	0.0355172
GM3(d38:1)	-1.99236	72	0.0501234	0.224134	-0.228585	-0.434395	9.14787e-05
HexCer(d18:1/22:0)	-2.00917	72	0.0482691	0.224134	-0.230411	-0.435958	0.00201905
HexCer(d18:1/24:0)	-1.98225	72	0.0512688	0.224134	-0.227485	-0.433453	0.00106928
HexCer(d18:1/24:0-OH)	-2.07053	72	0.0419898	0.224134	-0.237058	-0.441635	0.00904972
HexCer(d18:1/24:1-OH)	-1.92273	72	0.0584697	0.224134	-0.220993	-0.427885	0.00790441
LPC(20:3)	-2.17353	72	0.03303	0.224134	-0.248142	-0.451065	0.0208238
LPC(20:4)	-2.14184	72	0.03559	0.224134	-0.244742	-0.448177	0.0172052
LPC(22:5)	-1.9232	72	0.0584093	0.224134	-0.221045	-0.42793	0.00785015
LPE(18:1)	-2.11072	72	0.0382697	0.224134	-0.241395	-0.44533	0.0136491
LPE(20:3)	-1.93114	72	0.0574023	0.224134	-0.221913	-0.428675	0.00693748
SM(d18:2/18:0)	-2.06545	72	0.0424814	0.224134	-0.236509	-0.441166	0.00846821
SM(d18:2/20:0)	-2.08052	72	0.0410372	0.224134	-0.238137	-0.442555	0.0101933
ST(d18:2/18:0)	-2.18472	72	0.0321655	0.224134	-0.24934	-0.452082	0.0221004
TG(50:2)	2.03095	72	0.0459528	0.224134	0.232775	0.00451692	0.437979
TG(48:0)	2.06168	72	0.0428488	0.224134	0.236102	0.00803726	0.440819
TG(48:1)	1.99802	72	0.0494923	0.224134	0.229201	0.000740708	0.434922
TG(50:0)	1.95246	72	0.0547722	0.224134	0.22424	-0.00448902	0.430672
TG(50:1)	1.94612	72	0.055543	0.224134	0.223549	-0.00521667	0.430079
TG(52:0)	2.01178	72	0.0479863	0.224134	0.230695	0.00231857	0.4362
TG(52:1)	1.96068	72	0.0537854	0.224134	0.225136	-0.00354484	0.43144
TG(52:2)	1.99147	72	0.050223	0.224134	0.228489	-1.02986e-05	0.434313
TG(54:0)	1.97494	72	0.0521099	0.224134	0.22669	-0.00190791	0.432772
TG(54:2)	2.03019	72	0.0460326	0.224134	0.232692	0.00442915	0.437908
TG(54:3)	2.09658	72	0.0395447	0.224134	0.239871	0.0120314	0.444032
PI(18:0/20:4)	-1.82653	72	0.0719153	0.269264	-0.210439	-0.418799	0.0189723
LPE(20:4)	-1.79478	72	0.0768857	0.281078	-0.206939	-0.415777	0.0226303
LPE(22:5)	-1.78446	72	0.0785622	0.281078	-0.205799	-0.414792	0.0238202
LPC(18:2)	-1.7732	72	0.0804251	0.281488	-0.204555	-0.413716	0.0251182
SM(d18:1/24:0)	-1.76124	72	0.0824439	0.282414	-0.203232	-0.412572	0.0264971
HexCer(d18:1/20:0)	-1.71637	72	0.0903945	0.292791	-0.198261	-0.408264	0.031673
LPC(16:1)	-1.71941	72	0.0898361	0.292791	-0.198598	-0.408557	0.0313218
S1P(d18:1)	-1.71347	72	0.0909288	0.292791	-0.197939	-0.407985	0.0320073
GM3(d36:1)	-1.70252	72	0.0929726	0.293502	-0.196723	-0.40693	0.0332716
Cer(d18:1/22:1)	-1.65669	72	0.101934	0.311325	-0.191625	-0.4025	0.0385626
SM(d18:1/22:0)	-1.65398	72	0.102486	0.311325	-0.191322	-0.402236	0.0388761
LPE(22:4)	-1.63302	72	0.10683	0.318511	-0.188986	-0.400203	0.0412963
LPS(22:6)	-1.62062	72	0.10947	0.320448	-0.187601	-0.398997	0.0427289
LPS(18:1)	-1.57347	72	0.119993	0.344981	-0.182327	-0.394395	0.0481785
ST(d18:1/24:0-OH)	-1.55613	72	0.124062	0.350421	-0.180383	-0.392696	0.0501838
CE(20:4)	-1.54523	72	0.126674	0.35163	-0.179161	-0.391627	0.0514438
SM(d18:2/22:0)	-1.51464	72	0.134241	0.366318	-0.175725	-0.388619	0.0549817
Hex2Cer(d18:1/18:0)	-1.47595	72	0.144317	0.387251	-0.171369	-0.3848	0.0594577
ST(d18:2/22:0)	-1.45961	72	0.148747	0.392594	-0.169527	-0.383182	0.0613483
Cer(d18:1/22:0)	-1.4053	72	0.164232	0.40679	-0.163391	-0.377785	0.0676332
PI(18:0/18:1)	-1.4256	72	0.158306	0.40679	-0.165686	-0.379806	0.0652843
ST(d18:1/18:0)	-1.42145	72	0.159502	0.40679	-0.165218	-0.379394	0.0657636
ST(d18:1/24:1)	-1.41184	72	0.162305	0.40679	-0.16413	-0.378436	0.0668766
HexCer(d18:1/18:0)	-1.39206	72	0.168189	0.410279	-0.161892	-0.376464	0.0691655
LPE(18:2)	-1.3559	72	0.179368	0.431019	-0.157793	-0.372848	0.0733508
LPS(16:0)	-1.30837	72	0.194908	0.461474	-0.152392	-0.368074	0.0788522
Hex2Cer(d18:1/24:0)	-1.17399	72	0.244267	0.569956	-0.137051	-0.35445	0.0944044
PC(42:10)	1.14713	72	0.255127	0.570493	0.133971	-0.0975124	0.351704
PS(18:1/18:1)	1.15025	72	0.253848	0.570493	0.134329	-0.0971515	0.352023
ST(d18:2/20:0)	1.15769	72	0.250816	0.570493	0.135183	-0.0962902	0.352784
HexCer(d18:1/24:1)	-1.11153	72	0.270037	0.591723	-0.129886	-0.348055	0.101629
LPE(16:1)	-1.1038	72	0.273356	0.591723	-0.128997	-0.34726	0.102524
ST(d18:2/24:1)	-1.0985	72	0.275647	0.591723	-0.128388	-0.346715	0.103137
ST (d18:1/24:0)	-1.0765	72	0.285296	0.604377	-0.125858	-0.344451	0.10568
Cer(d18:1/24:1)	1.06732	72	0.289392	0.605092	0.124802	-0.106741	0.343505
HexCer(d18:1/20:0-OH)	-1.05563	72	0.294666	0.608221	-0.123456	-0.342298	0.108092
PS(18:0/22:4)	1.00543	72	0.318058	0.648194	0.117668	-0.113893	0.337103
Cer(d18:1/24:0)	-0.961693	72	0.339422	0.683087	-0.112616	-0.332557	0.118944
PEP(40:7)	-0.950913	72	0.34483	0.685403	-0.111369	-0.331434	0.120188
PE(18:1/18:1)	0.894729	72	0.373913	0.725301	0.104864	-0.12667	0.325561
PI(16:0/18:1)	-0.898838	72	0.371735	0.725301	-0.10534	-0.325992	0.126197
ST(d18:2/24:0)	-0.877825	72	0.382959	0.734004	-0.102903	-0.323789	0.12862
GQ1(d38:1)	-0.843495	72	0.401745	0.743062	-0.0989193	-0.320181	0.132576
PE(16:0/20:4)	0.827371	72	0.410761	0.743062	0.0970463	-0.134433	0.318483
POVPC(16:0)	0.83262	72	0.407813	0.743062	0.0976561	-0.133829	0.319036
ST(d18:1/16:0)	0.839771	72	0.403817	0.743062	0.0984868	-0.133005	0.319789
ST(d18:1/24:1-OH)	-0.85216	72	0.396951	0.743062	-0.0999254	-0.321093	0.131578
Hex2Cer(d18:1/20:0)	-0.796459	72	0.428384	0.75542	-0.0934528	-0.31522	0.137993
PA(16:0/18:1)	0.790781	72	0.431669	0.75542	0.0927924	-0.138646	0.31462
PS(18:0/20:4)	0.803852	72	0.424128	0.75542	0.0943126	-0.137142	0.316001
PEP(40:6)	-0.76025	72	0.449588	0.778318	-0.0892388	-0.311388	0.142159
GM3(d40:1)	-0.701313	72	0.485369	0.789508	-0.0823696	-0.305125	0.148932
HexCer(d18:1/18:0-OH)	-0.717774	72	0.475219	0.789508	-0.0842895	-0.306878	0.147041
PA(18:1/18:1)	0.693259	72	0.490377	0.789508	0.08143	-0.149857	0.304267
PEP(38:6)	-0.70258	72	0.484583	0.789508	-0.0825174	-0.30526	0.148787
PEP(40:4)	-0.718828	72	0.474573	0.789508	-0.0844123	-0.30699	0.14692
PG(16:0/18:1)	0.694368	72	0.489686	0.789508	0.0815594	-0.14973	0.304386
SM(d18:1/24:1)	-0.716234	72	0.476164	0.789508	-0.0841098	-0.306714	0.147218
CE(20:3)	-0.661915	72	0.510139	0.813192	-0.0777711	-0.300922	0.153455
GM3(d42:1)	-0.633244	72	0.528581	0.826868	-0.0744216	-0.297855	0.156743
ST(d18:1/22:1)	0.632614	72	0.52899	0.826868	0.0743479	-0.156815	0.297788
PI(18:0/20:3)	-0.601108	72	0.549656	0.850909	-0.0706642	-0.294409	0.160425
Cer(d18:1/16:0)	-0.591386	72	0.556114	0.851513	-0.0695269	-0.293365	0.161538
PC(36:0)	0.584631	72	0.560623	0.851513	0.0687365	-0.162312	0.292639
Sph(d18:1)	0.576232	72	0.566256	0.85203	0.0677535	-0.163273	0.291736
PS(16:0/18:1)	-0.506029	72	0.614382	0.891131	-0.0595303	-0.284164	0.171299
SM(d18:1/16:0)	-0.515911	72	0.607498	0.891131	-0.0606886	-0.285232	0.17017
ST(d18:1/22:0)	-0.517576	72	0.606341	0.891131	-0.0608838	-0.285412	0.16998
ST(d18:2/22:1)	0.51052	72	0.611249	0.891131	0.0600567	-0.170786	0.284649
Hex2Cer(d18:1/22:0)	-0.482512	72	0.630906	0.899227	-0.0567729	-0.281618	0.173983
PE(18:0/22:4)	-0.482189	72	0.631135	0.899227	-0.0567349	-0.281583	0.17402
PC(38:5)	0.463536	72	0.644378	0.90213	0.0545469	-0.176147	0.279561
PI(18:1/18:1)	0.46661	72	0.642188	0.90213	0.0549076	-0.175797	0.279895
Hex2Cer(d18:1/16:0)	0.420017	72	0.675723	0.908398	0.049439	-0.181106	0.274833
PC(32:0)	0.442462	72	0.659482	0.908398	0.0520739	-0.178549	0.277273
PC(34:2)	0.418171	72	0.677067	0.908398	0.0492222	-0.181316	0.274632
PC(36:4)	0.440842	72	0.660648	0.908398	0.0518838	-0.178734	0.277097
SM(d18:2/16:0)	-0.428156	72	0.669816	0.908398	-0.0503945	-0.275718	0.180179
AcCa(10:1)	-0.311254	72	0.756507	0.908805	-0.036657	-0.262953	0.193462
AcCa(14:1)	-0.333236	72	0.739924	0.908805	-0.039242	-0.265361	0.190969
CE(18:1)	-0.326061	72	0.745324	0.908805	-0.0383983	-0.264576	0.191783
Cholesterol	-0.357006	72	0.722132	0.908805	-0.0420363	-0.267961	0.188271
GM3(d42:2)	0.376125	72	0.70793	0.908805	0.0442833	-0.186099	0.27005
HexCer(d18:1/22:1)	-0.31762	72	0.751692	0.908805	-0.0374057	-0.263651	0.19274
Hex2Cer(d18:1/22:1)	0.330683	72	0.741845	0.908805	0.0389418	-0.191259	0.265082
Hex2Cer(d18:1/24:1)	-0.39561	72	0.693562	0.908805	-0.0465725	-0.272175	0.183883
LPS(22:4)	-0.385673	72	0.700876	0.908805	-0.0454051	-0.271091	0.185013
PA(18:0/22:6)	-0.347396	72	0.729307	0.908805	-0.0409068	-0.266911	0.189362
PA(18:1/20:1)	-0.342263	72	0.73315	0.908805	-0.0403033	-0.266349	0.189945
PC(36:1)	0.306434	72	0.760159	0.908805	0.03609	-0.194009	0.262425
PEP(36:4)	0.304008	72	0.761999	0.908805	0.0358047	-0.194284	0.262159
PS(18:0/18:1)	0.370506	72	0.712093	0.908805	0.043623	-0.186737	0.269436
ST(d18:1/20:0)	-0.303952	72	0.762041	0.908805	-0.0357981	-0.262153	0.19429
AcCa(10:0)	-0.235442	72	0.814534	0.917063	-0.0277364	-0.254621	0.202043
AcCa(12:0)	-0.275774	72	0.783511	0.917063	-0.0324832	-0.259059	0.197481
GM3(d34:1)	0.262267	72	0.793865	0.917063	0.0308937	-0.19901	0.257574
HexCer(d18:1/16:0)	0.268242	72	0.78928	0.917063	0.0315968	-0.198334	0.258231
PC(36:2)	0.247741	72	0.80504	0.917063	0.0291842	-0.200653	0.255976
PC(36:5)	0.274741	72	0.784302	0.917063	0.0323615	-0.197598	0.258945
PC(38:4)	0.247953	72	0.804876	0.917063	0.0292091	-0.200629	0.255999
PC(38:7)	-0.241708	72	0.809694	0.917063	-0.028474	-0.255312	0.201335
PEP(36:1)	-0.227877	72	0.820388	0.917239	-0.0268459	-0.253788	0.202897
PC(36:3)	0.217656	72	0.828313	0.919713	0.0256426	-0.204052	0.252661
AcCa(14:2)	-0.207947	72	0.835858	0.921734	-0.0244994	-0.25159	0.205148
PC(34:0)	-0.171748	72	0.864118	0.934631	-0.0202365	-0.24759	0.20923
PC(40:7)	0.17539	72	0.861265	0.934631	0.0206655	-0.208819	0.247993
PE(16:0/18:1)	0.17066	72	0.864969	0.934631	0.0201085	-0.209352	0.24747
CE(22:6)	0.153747	72	0.878239	0.9364	0.0181163	-0.211257	0.245598
PE(18:0/18:1)	0.157939	72	0.874947	0.9364	0.01861	-0.210785	0.246062
PE(18:0/22:6)	-0.136155	72	0.892078	0.940117	-0.016044	-0.24365	0.213236
PEP(38:4)	0.134474	72	0.893403	0.940117	0.0158459	-0.213426	0.243463
PC(34:1)	0.118115	72	0.906306	0.947501	0.0139186	-0.215265	0.241649
CE(16:0)	-0.0793974	72	0.936937	0.966967	-0.00935667	-0.237348	0.219612
PE(18:0/20:4)	-0.0835952	72	0.93361	0.966967	-0.00985131	-0.237815	0.219141
PC(38:6)	-0.0584005	72	0.953591	0.977887	-0.00688241	-0.235012	0.221965
AcCa(10:2)	0.0248836	72	0.980217	0.982714	0.00293255	-0.225717	0.231276
CE(22:5)	-0.0217415	72	0.982714	0.982714	-0.00256226	-0.230926	0.226069
PC(40:6)	0.0299629	72	0.97618	0.982714	0.00353114	-0.225149	0.231843
PS(18:0/22:6)	0.04014	72	0.968093	0.982714	0.00473049	-0.22401	0.232977
PC, phosphatidylcholine; TG, triglyceride; SM, sphingomyelin; GluCer, glucosylceramide; PS, phosphatidylserine; PE, phosphatidylethanolamine; PG, phosphatidylglycerine; CE, cholesterol ester; PA, phosphatidic acid; PI, phosphatidylinositol;
Cer, ceramide; C1P, ceramide 1 phosphate; Hex2Cer, lactosylceramide; ST, sulfatide; LPC, lysophosphatidylcholine; LPE, lysophosphatidylethanolamine; LPS, lysophosphatidylserine; Sph, sphingosine; S1P, sphingosine 1 phosphate;
AcCa, acyl carnitine; GM3, ganglioside

## Sheet: Supplementary Table 8
Supplementary Table 8A. Pearson's correlations between lipids and total CSF protein (discovery cohort)
Lipids	t-statistic	Degrees of freedom	p-value	q-value	Pearson's correlation coefficient (r)	95% CI
SM(d18:1/24:1)	17.594	87	2.12066e-30	3.41426e-28	0.88352	0.827528	0.92211
SM(d18:1/22:0)	16.3618	87	2.75511e-28	2.21786e-26	0.868751	0.806389	0.912005
SM(d18:2/22:0)	15.4989	87	9.33611e-27	5.01038e-25	0.856808	0.78941	0.903795
SM(d18:1/24:0)	14.7566	87	2.08469e-25	8.39086e-24	0.845297	0.773144	0.89585
SM(d18:1/16:0)	14.6405	87	3.40988e-25	1.09798e-23	0.843383	0.770448	0.894525
SM(d18:2/16:0)	14.592	87	4.19165e-25	1.12476e-23	0.842572	0.769306	0.893964
SM(d18:2/20:0)	13.7347	87	1.67954e-23	3.86294e-22	0.827268	0.747855	0.883339
Hex2Cer(d18:1/16:0)	13.4615	87	5.54701e-23	1.11634e-21	0.821967	0.740463	0.879646
SM(d18:1/20:0)	12.9009	87	6.618e-22	1.18389e-20	0.810379	0.724373	0.871548
ST(d18:1/22:1)	12.1001	87	2.42718e-20	3.90776e-19	0.792003	0.699047	0.858636
Hex2Cer(d18:1/24:1)	12.0422	87	3.15686e-20	4.6205e-19	0.790585	0.697102	0.857636
SM(d18:2/18:0)	10.9879	87	4.00707e-18	5.37616e-17	0.762362	0.658682	0.83763
LPC(18:2)	10.4664	87	4.54396e-17	5.62752e-16	0.746563	0.637408	0.826343
HexCer(d18:1/22:0)	10.4362	87	5.23476e-17	6.01997e-16	0.745605	0.636123	0.825656
LPC(22:6)	10.3298	87	8.60967e-17	9.24105e-16	0.742202	0.631565	0.823215
LPC(20:4)	9.9363	87	5.45327e-16	5.48736e-15	0.729094	0.614078	0.813787
HexCer(d18:1/16:0)	9.90701	87	6.25833e-16	5.59773e-15	0.728085	0.612736	0.813059
LPC(22:5)	9.9115	87	6.12743e-16	5.59773e-15	0.72824	0.612943	0.813171
HexCer(d18:1/24:1)	9.57794	87	2.94455e-15	2.49512e-14	0.716415	0.597271	0.804624
LPC(20:3)	9.21501	87	1.62934e-14	1.31162e-13	0.702809	0.579348	0.794743
HexCer(d18:1/18:0)	8.39413	87	7.79316e-13	5.97476e-12	0.668942	0.535253	0.769938
HexCer(d18:1/20:0)	8.28752	87	1.28604e-12	9.4115e-12	0.664208	0.529145	0.766445
ST(d18:2/22:1)	7.99028	87	5.17931e-12	3.62552e-11	0.650574	0.511638	0.756355
HexCer(d18:1/22:1)	7.96855	87	5.73313e-12	3.84597e-11	0.649553	0.51033	0.755597
LPC(18:0)	7.82759	87	1.10732e-11	7.13112e-11	0.642835	0.50175	0.750605
Hex2Cer(d18:1/18:0)	7.66938	87	2.31346e-11	1.42747e-10	0.635115	0.491924	0.744853
Hex2Cer(d18:1/22:0)	7.66203	87	2.39389e-11	1.42747e-10	0.634752	0.491462	0.744581
Hex2Cer(d18:1/24:0)	7.61977	87	2.91331e-11	1.67515e-10	0.632654	0.488799	0.743015
HexCer(d18:1/24:0)	7.58909	87	3.3593e-11	1.86499e-10	0.631123	0.486857	0.741871
LPC(22:4)	7.51027	87	4.8414e-11	2.59822e-10	0.627155	0.48183	0.738904
PC(34:2)	7.42943	87	7.03823e-11	3.60345e-10	0.623033	0.476618	0.735817
PC(36:5)	7.42566	87	7.16213e-11	3.60345e-10	0.622839	0.476373	0.735672
LPC(16:0)	7.29513	87	1.30815e-10	6.3822e-10	0.616069	0.467836	0.730591
Hex2Cer(d18:1/20:0)	7.22967	87	1.76805e-10	8.37223e-10	0.612622	0.4635	0.727999
ST(d18:1/24:1)	7.12895	87	2.80741e-10	1.29141e-09	0.607249	0.456755	0.723952
ST(d18:2/24:0)	6.92828	87	7.02184e-10	3.14032e-09	0.596289	0.443051	0.715673
PC(36:2)	6.87224	87	9.06034e-10	3.94247e-09	0.593167	0.43916	0.713308
Cer(d18:1/24:0)	6.80742	87	1.21581e-09	5.15119e-09	0.589523	0.434626	0.710545
ST(d18:2/24:1)	6.79044	87	1.31303e-09	5.42044e-09	0.588562	0.433432	0.709816
PC(36:3)	6.64741	87	2.50482e-09	1.00819e-08	0.58037	0.423273	0.703587
ST (d18:1/24:0)	6.30675	87	1.14724e-08	4.50502e-08	0.56013	0.39834	0.688117
LPE(18:2)	6.30068	87	1.17848e-08	4.51752e-08	0.55976	0.397886	0.687833
Cer(d18:1/24:1)	6.24037	87	1.53865e-08	5.76098e-08	0.556064	0.39336	0.684995
SM(d18:1/18:0)	6.2173	87	1.70352e-08	6.23332e-08	0.554641	0.391619	0.683902
LPC(16:1)	6.14389	87	2.3529e-08	8.41815e-08	0.550083	0.386051	0.680394
PC(38:5)	6.08319	87	3.07013e-08	1.07454e-07	0.546275	0.38141	0.67746
LPE(16:0)	6.00833	87	4.25689e-08	1.45821e-07	0.541533	0.37564	0.6738
PEP(36:4)	5.93589	87	5.8323e-08	1.95625e-07	0.536894	0.370008	0.670213
HexCer(d18:1/24:1-OH)	5.73982	87	1.35749e-07	4.46032e-07	0.524091	0.354529	0.660281
LPC(18:1)	5.70209	87	1.59511e-07	5.13627e-07	0.521585	0.35151	0.658331
Cer(d18:1/22:1)	5.64477	87	2.03632e-07	6.42837e-07	0.517753	0.346901	0.655346
PC(36:4)	5.56638	87	2.83913e-07	8.79037e-07	0.51246	0.340548	0.651217
HexCer(d18:1/22:0-OH)	5.53916	87	3.18494e-07	9.67499e-07	0.510609	0.338329	0.64977
PC(38:7)	5.45174	87	4.59958e-07	1.37136e-06	0.504614	0.331159	0.64508
ST(d18:1/22:0)	5.42715	87	5.09816e-07	1.49237e-06	0.502915	0.32913	0.643749
PC(38:4)	5.27633	87	9.54133e-07	2.74313e-06	0.492364	0.316567	0.635462
PEP(36:1)	5.24092	87	1.10414e-06	3.1187e-06	0.489854	0.313588	0.633486
Hex2Cer(d18:1/22:1)	5.18176	87	1.40772e-06	3.90763e-06	0.485634	0.308587	0.630159
LPE(16:1)	5.17339	87	1.45679e-06	3.9753e-06	0.485035	0.307877	0.629686
LPE(20:3)	4.98979	87	3.06845e-06	8.23367e-06	0.471705	0.292148	0.61914
ST(d18:2/18:0)	4.95983	87	3.46075e-06	9.13411e-06	0.469499	0.289554	0.61739
HexCer(d18:1/24:0-OH)	4.93772	87	3.78119e-06	9.81889e-06	0.467865	0.287635	0.616093
GM3(d42:2)	4.87957	87	4.76861e-06	1.21865e-05	0.463545	0.282566	0.612658
CE(20:4)	4.82802	87	5.85073e-06	1.43236e-05	0.459687	0.278048	0.609586
LPE(20:4)	4.82711	87	5.8718e-06	1.43236e-05	0.459618	0.277968	0.609532
PC(38:6)	4.83353	87	5.72457e-06	1.43236e-05	0.4601	0.278532	0.609915
Cer(d18:1/22:0)	4.69906	87	9.71125e-06	2.32484e-05	0.449921	0.266649	0.60179
LPE(18:1)	4.69623	87	9.8192e-06	2.32484e-05	0.449705	0.266397	0.601617
ST(d18:2/22:0)	4.67029	87	1.08631e-05	2.53472e-05	0.44772	0.264087	0.600029
CE(20:3)	4.63315	87	1.25476e-05	2.88595e-05	0.444866	0.260768	0.597744
PEP(38:4)	4.48879	87	2.18447e-05	4.95352e-05	0.433645	0.247764	0.588734
LPS(18:1)	4.4654	87	2.38763e-05	5.339e-05	0.431808	0.245641	0.587255
S1P(d18:1)	4.34314	87	3.78482e-05	8.34734e-05	0.422116	0.234472	0.579436
GM3(d34:1)	4.22509	87	5.86509e-05	0.000127605	0.412619	0.223574	0.571745
GM3(d42:1)	4.1859	87	6.77281e-05	0.00014539	0.409435	0.219932	0.569161
PC(36:1)	3.88509	87	0.000199055	0.000421681	0.384504	0.191589	0.548814
Cer(d18:1/20:0)	3.87492	87	0.000206265	0.000431282	0.383646	0.19062	0.548111
PI(18:0/20:4)	3.85882	87	0.000218201	0.00045039	0.382286	0.189083	0.546994
PC(40:6)	3.73695	87	0.000332493	0.000677613	0.371905	0.177387	0.538457
PI(18:0/18:1)	3.67884	87	0.000405253	0.000815572	0.366906	0.171775	0.534334
PC(34:0)	3.63195	87	0.000474759	0.000943656	0.362848	0.167228	0.530981
Cer(d18:1/16:0)	3.62762	87	0.000481709	0.000945794	0.362473	0.166808	0.530671
ST(d18:1/20:0)	3.57833	87	0.000568061	0.0011019	0.358183	0.162012	0.52712
LPE(18:0)	3.55454	87	0.000614805	0.00117242	0.356105	0.159691	0.525397
ST(d18:1/18:0)	3.5525	87	0.000618982	0.00117242	0.355926	0.159492	0.525249
PE(16:0/18:1)	3.54278	87	0.000639241	0.00119672	0.355075	0.158542	0.524544
GM3(d40:1)	3.51787	87	0.000694049	0.00128439	0.352891	0.156106	0.522731
LPS(18:0)	3.46129	87	0.000835482	0.00152855	0.347907	0.150559	0.51859
PC(40:7)	3.24768	87	0.00165371	0.00299155	0.328826	0.129432	0.50266
HexCer(d18:1/20:0-OH)	-3.20158	87	0.0019092	0.00341534	-0.324652	-0.49916	-0.124836
Cholesterol	3.18574	87	0.00200514	0.00354756	0.323215	0.123254	0.497953
PC(32:0)	3.16684	87	0.00212552	0.00368908	0.321496	0.121365	0.49651
PEP(40:7)	3.16601	87	0.00213096	0.00368908	0.321421	0.121282	0.496446
ST(d18:1/24:1-OH)	3.15802	87	0.00218399	0.00374067	0.320693	0.120483	0.495835
PEP(38:6)	3.10552	87	0.00256416	0.00434558	0.315898	0.115221	0.4918
AcCa(10:1)	3.06904	87	0.00286362	0.00480253	0.312551	0.111556	0.48898
PEP(40:4)	3.02976	87	0.00322218	0.00534815	0.308935	0.107601	0.485928
LPS(16:0)	2.94657	87	0.00412307	0.00677361	0.301232	0.0991979	0.479413
PE(18:0/18:1)	2.92867	87	0.0043451	0.00706627	0.299566	0.097385	0.478002
ST(d18:1/24:0-OH)	2.90749	87	0.00462193	0.00744131	0.297593	0.0952385	0.476329
AcCa(10:0)	2.89067	87	0.00485332	0.00773648	0.296022	0.0935318	0.474996
PEP(40:6)	2.87383	87	0.0050956	0.00804305	0.294448	0.0918218	0.47366
PE(18:0/20:4)	2.78764	87	0.00651901	0.0101899	0.286352	0.0830475	0.466773
PE(16:0/20:4)	2.74814	87	0.00728589	0.0112791	0.28262	0.0790143	0.463591
LPE(22:5)	2.73167	87	0.00762949	0.0116985	0.28106	0.0773296	0.462259
LPS(20:4)	2.70665	87	0.00817942	0.0124235	0.278687	0.0747696	0.460232
AcCa(10:2)	2.6758	87	0.00890728	0.0134025	0.275753	0.0716084	0.457724
PC(34:1)	2.59245	87	0.0111768	0.0165088	0.267789	0.0630485	0.4509
PS(18:0/18:1)	2.59582	87	0.0110758	0.0165088	0.268112	0.0633948	0.451177
PC(36:0)	2.53519	87	0.0130262	0.0190655	0.262286	0.0571505	0.446171
CE(18:1)	2.41003	87	0.0180576	0.0261916	0.250167	0.0442137	0.435723
GM3(d38:1)	2.37482	87	0.0197559	0.0283991	0.246735	0.0405628	0.432755
GM3(d36:1)	2.36967	87	0.0200155	0.0285176	0.246233	0.0400292	0.432321
Cer(d18:1/18:0)	2.29937	87	0.0238787	0.0337235	0.239353	0.0327276	0.426357
PE(18:1/18:1)	2.28703	87	0.0246211	0.0344695	0.238141	0.0314439	0.425305
PI(16:0/18:1)	2.26697	87	0.0258711	0.0359073	0.236169	0.0293566	0.423592
LPE(22:4)	2.20574	87	0.0300379	0.0413342	0.230133	0.0229776	0.41834
AcCa(12:0)	2.06627	87	0.0417762	0.0569998	0.216284	0.00840636	0.406243
CE(22:5)	2.02179	87	0.0462704	0.062474	0.21184	0.00374819	0.402346
POVPC(16:0)	2.01901	87	0.0465645	0.062474	0.211561	0.00345692	0.402102
LPE(22:6)	1.99616	87	0.0490436	0.0652564	0.209272	0.00106171	0.400092
AcCa(14:1)	1.96256	87	0.0528935	0.0692346	0.2059	-0.00246272	0.397128
CE(16:0)	1.96573	87	0.052519	0.0692346	0.206219	-0.00212957	0.397408
PI(18:0/20:3)	1.86595	87	0.0654187	0.0849388	0.196164	-0.0126082	0.388547
AcCa(14:2)	1.85154	87	0.067484	0.0869193	0.194707	-0.0141223	0.387261
PC(42:10)	1.82119	87	0.0720146	0.0920186	0.191634	-0.0173139	0.384544
ST(d18:1/16:0)	1.58116	87	0.11747	0.148919	0.167134	-0.0426058	0.362764
LPS(22:4)	1.45593	87	0.149011	0.186955	0.154225	-0.0558252	0.351201
Sph(d18:1)	1.45309	87	0.149796	0.186955	0.153931	-0.056125	0.350938
CE(22:6)	1.43946	87	0.15361	0.19024	0.15252	-0.0575648	0.34967
LPS(22:6)	1.13058	87	0.261341	0.32119	0.12033	-0.090187	0.320554
PA(18:1/20:1)	1.07512	87	0.285292	0.347542	0.114507	-0.0960398	0.315246
PS(16:0/18:1)	1.07107	87	0.2871	0.347542	0.114081	-0.0964674	0.314857
PS(18:1/18:1)	1.05053	87	0.296382	0.356101	0.111921	-0.0986344	0.312885
PG(16:0/18:1)	1.03673	87	0.302736	0.36104	0.110469	-0.100091	0.311558
PI(18:1/18:1)	0.967772	87	0.335841	0.394674	0.103202	-0.107362	0.304906
PS(18:0/20:4)	0.969115	87	0.335174	0.394674	0.103344	-0.107221	0.305035
PS(18:0/22:4)	0.780163	87	0.437412	0.510314	0.0833512	-0.127112	0.286632
ST(d18:2/20:0)	0.669753	87	0.504789	0.584683	0.0716207	-0.138705	0.275764
PE(18:0/22:6)	-0.582555	87	0.561699	0.645954	-0.062335	-0.267124	0.147841
PE(18:0/22:4)	0.410045	87	0.682781	0.779629	0.043919	-0.165855	0.24989
GQ1(d38:1)	0.259049	87	0.796209	0.902744	0.0277623	-0.181544	0.234662
PG(18:0/18:0)	-0.222546	87	0.82441	0.928182	-0.0238527	-0.230962	0.185325
PS(18:0/22:6)	0.177444	87	0.859572	0.961049	0.0190206	-0.189989	0.226381
HexCer(d18:1/18:0-OH)	-0.168117	87	0.866882	0.962538	-0.0180211	-0.225432	0.190952
GD1(d36:1)	0.0725667	87	0.942318	0.970369	0.00777973	-0.200802	0.215687
GD1(d38:1)	0.116337	87	0.907653	0.970369	0.0124717	-0.196295	0.220157
PA(16:0/18:1)	0.1416	87	0.887724	0.970369	0.0151793	-0.19369	0.222732
PA(18:0/22:6)	-0.129077	87	0.897595	0.970369	-0.0138372	-0.221456	0.194981
TG(48:1)	0.124507	87	0.901201	0.970369	0.0133474	-0.195453	0.22099
TG(50:0)	0.0602738	87	0.952076	0.970369	0.0064619	-0.202067	0.21443
TG(50:1)	0.104408	87	0.917086	0.970369	0.011193	-0.197524	0.218939
TG(50:2	0.0986841	87	0.921616	0.970369	0.0105795	-0.198114	0.218355
TG(52:0)	0.0661865	87	0.947381	0.970369	0.00709576	-0.201459	0.215035
TG(52:1)	0.0600076	87	0.952287	0.970369	0.00643335	-0.202094	0.214403
TG(52:2)	0.0927197	87	0.926339	0.970369	0.0099401	-0.198728	0.217746
TG(54:2)	0.0605159	87	0.951884	0.970369	0.00648785	-0.202042	0.214455
TG(54:3)	0.0623333	87	0.95044	0.970369	0.00668269	-0.201855	0.214641
TG(48:0)	0.0514628	87	0.959075	0.971139	0.0055173	-0.202973	0.213529
PA(18:1/18:1)	0.0183681	87	0.985387	0.991546	0.00196926	-0.206372	0.21014
TG(54:0)	0.00757378	87	0.993974	0.993974	0.000811994	-0.20748	0.209033
Supplementary Table 8B. Pearson's correlations to CSF protein (discovery cohort)
Lipids	t-statistic	Degrees of freedom	p-value	q-value	Pearson's correlation coefficient (r)	95% CI
SM (d18:2/20:0)	6.98323	27	1.66e-07	1.38e-05	0.80227	0.617262	0.903201
SM (d18:2/18:0)	6.75632	27	2.96e-07	1.38e-05	0.792682	0.60069	0.898231
SM (d18:2/22:0)	6.39642	27	7.5e-07	2.05e-05	0.77617	0.572533	0.889608
SM (d18:2/16:0)	6.33433	27	8.81e-07	2.05e-05	0.773148	0.567431	0.888021
SM (d18:1/20:0)	6.1071	27	1.6e-06	2.97e-05	0.761624	0.548121	0.881944
SM (d18:1/16:0)	5.80515	27	3.54e-06	5.49e-05	0.745109	0.520837	0.873165
LPC(22:5)	5.55016	27	6.98e-06	9.27e-05	0.730004	0.496279	0.865062
SM (d18:1/24:1)	5.45927	27	8.89e-06	0.000103352	0.724347	0.487175	0.862009
LPC(20:3)	5.19634	27	1.8e-05	0.000185756	0.707119	0.459769	0.85265
SM (d18:1/22:0)	4.89676	27	4.02e-05	0.000373818	0.68583	0.426539	0.840953
Cer (d18:1/22:1)	4.85974	27	4.44e-05	0.000375389	0.683069	0.422281	0.839426
HexCer (d18:1/24:1)	4.00302	27	0.000439047	0.00340261	0.610283	0.314014	0.798244
SM (d18:1/18:0)	3.83337	27	0.000686608	0.00491189	0.593663	0.290328	0.788587
LPC(22:6)	3.79852	27	0.000752325	0.00493515	0.590152	0.28537	0.786535
LPC(20:4)	3.75667	27	0.000839435	0.00493515	0.585889	0.279374	0.784037
HexCer (d18:1/22:0) - OH	3.75231	27	0.000849059	0.00493515	0.585442	0.278747	0.783775
HexCer (d18:1/18:0)	3.70934	27	0.000949839	0.00514323	0.58101	0.27254	0.781171
HexCer (d18:1/24:1) - OH	3.68804	27	0.00100406	0.00514323	0.578793	0.269446	0.779865
LPC(22:4)	3.67057	27	0.00105077	0.00514323	0.576966	0.266899	0.778788
SM (d18:1/24:0)	3.63021	27	0.00116692	0.00525158	0.572711	0.260986	0.776275
HexCer (d18:1/22:0)	3.62401	27	0.00118584	0.00525158	0.572053	0.260074	0.775886
LPC(18:0)	3.47838	27	0.00172681	0.00729968	0.55628	0.238373	0.76651
Cer (d18:1/24:1)	3.43441	27	0.00193277	0.0078151	0.551395	0.231717	0.763588
ST(d18:1/18:0)	3.36431	27	0.0023112	0.0089559	0.54349	0.221007	0.75884
ST(d18:1/24:1)	3.30857	27	0.00266237	0.009904	0.537098	0.212404	0.754985
LPC(18:2)	3.22224	27	0.00330966	0.0118384	0.527014	0.198933	0.748872
ST(d18:1/22:1)	3.14926	27	0.00397266	0.0136836	0.518311	0.187405	0.743566
PEP(38:4)	2.94788	27	0.00652617	0.0214505	0.493443	0.154962	0.728246
Hex2Cer (d18:1/24:1)	2.93777	27	0.00668887	0.0214505	0.49216	0.153309	0.727449
LPC(18:1)	2.75664	27	0.0103394	0.032052	0.46865	0.123327	0.712734
LPC(16:0)	2.67584	27	0.0125124	0.0375371	0.457826	0.109733	0.705887
PC(38:5)	2.64496	27	0.0134502	0.0390896	0.453635	0.104504	0.703223
ST (d18:1/24:0)	2.60848	27	0.0146426	0.0412654	0.448645	0.0983033	0.700042
LPE(20:3)	2.58147	27	0.0155882	0.0426382	0.444922	0.0936953	0.697663
PC(36:5)	2.54393	27	0.0169966	0.0451625	0.439711	0.087269	0.694322
PC(36:3)	2.50669	27	0.0185094	0.047816	0.434497	0.0808695	0.690969
Hex2Cer (d18:1/16:0)	2.49181	27	0.0191484	0.0481297	0.4324	0.0783037	0.689617
LPE(18:2)	2.43149	27	0.0219507	0.0530205	0.423832	0.0678694	0.684076
HexCer (d18:1/24:0)	2.42578	27	0.0222344	0.0530205	0.423016	0.0668793	0.683546
Cer (d18:1/18:0)	2.37857	27	0.0247144	0.057461	0.416221	0.0586647	0.679128
LPE(20:4)	2.29501	27	0.0297316	0.0674399	0.404022	0.0440374	0.671147
HexCer (d18:1/24:0) - OH	2.26573	27	0.031698	0.0701883	0.399695	0.038886	0.668301
PC(36:4)	2.25122	27	0.0327154	0.0707565	0.397541	0.0363286	0.666881
PC(34:2)	2.22004	27	0.0350019	0.0739813	0.39289	0.0308233	0.66381
LPE(18:1)	2.18809	27	0.0374942	0.0774881	0.388092	0.0251658	0.660631
HexCer (d18:1/16:0)	2.12985	27	0.0424488	0.0858205	0.379266	0.0148205	0.654758
PC(36:2)	2.10648	27	0.0445961	0.0864993	0.375695	0.0106568	0.652373
PC(40:6)	2.10596	27	0.0446448	0.0864993	0.375616	0.0105643	0.65232
LPC(16:1)	2.06016	27	0.0491402	0.093266	0.368567	0.00238343	0.647594
LPE(18:0)	1.98742	27	0.057107	0.106219	0.35724	-0.0106621	0.639956
LPE(22:5)	1.95335	27	0.0612127	0.111623	0.351881	-0.0167904	0.636322
PC(38:6)	1.90392	27	0.0676295	0.120953	0.344042	-0.0257053	0.630984
PC(38:4)	1.87708	27	0.0713521	0.125203	0.339755	-0.0305551	0.628054
Hex2Cer (d18:1/18:0)	1.8604	27	0.0737542	0.127021	0.337081	-0.0335726	0.626222
PC(40:7)	1.81618	27	0.0804625	0.136055	0.32995	-0.041584	0.621321
PEP(40:6)	1.80403	27	0.0823955	0.136835	0.327981	-0.0437888	0.619963
PEP(40:4)	1.76307	27	0.0892053	0.145546	0.321311	-0.0512274	0.615351
PE 36:4	1.73065	27	0.0949302	0.152216	0.315997	-0.0571244	0.611663
PC(36:1)	1.71153	27	0.098449	0.155182	0.31285	-0.0606045	0.609473
HexCer (d18:1/22:1)	1.65759	27	0.108976	0.168912	0.303914	-0.070437	0.603229
PE 38:4	1.58841	27	0.123836	0.1888	0.292336	-0.08307	0.595083
Hex2Cer (d18:1/20:0)	1.57326	27	0.127305	0.190958	0.289783	-0.0858399	0.593278
PE 36:2	1.48774	27	0.148407	0.219077	0.275255	-0.101489	0.582951
LPE(16:0)	1.44932	27	0.158766	0.230707	0.268666	-0.108526	0.578234
LPE(22:4)	1.385	27	0.177392	0.253806	0.257551	-0.120312	0.57023
PC(38:7)	1.27562	27	0.212957	0.300075	0.238414	-0.140356	0.556309
PC(34:1)	1.22853	27	0.229849	0.319045	0.230087	-0.148982	0.550196
PC(36:0)	-1.17103	27	0.25182	0.344401	-0.21985	-0.542633	0.159508
PC(32:0)	1.07455	27	0.292086	0.393682	0.202512	-0.177141	0.529702
Cer (d18:1/16:0)	0.950113	27	0.350483	0.465641	0.179867	-0.19981	0.512582
Hex2Cer (d18:1/22:0)	0.776701	27	0.444087	0.581691	0.147834	-0.231199	0.487904
Cer (d18:1/24:0)	0.737081	27	0.46743	0.603764	0.140445	-0.238328	0.482134
Cer (d18:1/20:0)	0.678763	27	0.503065	0.640891	0.129528	-0.248789	0.473552
TG(52:0)_18:0	-0.628804	27	0.534762	0.672065	-0.120137	-0.466119	0.257716
Cer (d18:1/22:0)	0.579514	27	0.567047	0.696029	0.11084	-0.266491	0.458711
PC(34:0)	0.566756	27	0.575562	0.696029	0.108429	-0.268757	0.456782
TG(52:1)_18:0	-0.565681	27	0.576282	0.696029	-0.108226	-0.45662	0.268948
TG(50:0)_16:0	-0.516968	27	0.609387	0.722658	-0.0990018	-0.449208	0.277576
CE(20:3)	0.51047	27	0.613871	0.722658	0.0977693	-0.278724	0.448214
TG(48:0)_16:0	-0.495724	27	0.6241	0.725516	-0.0949709	-0.445954	0.281327
TG(50:1)_16:0	-0.449955	27	0.656335	0.747574	-0.0862709	-0.438899	0.289385
PE 36:1	0.445687	27	0.659377	0.747574	0.0854587	-0.290134	0.438238
TG(54:2)_18:0	-0.434763	27	0.66719	0.747574	-0.0833788	-0.436544	0.292052
LPE(16:1)	0.418146	27	0.679148	0.751914	0.0802129	-0.294964	0.433961
TG(52:2)_18:1	-0.38116	27	0.706068	0.759647	-0.0731576	-0.428183	0.30143
TG(48:1)_16:0	-0.371544	27	0.713132	0.759647	-0.0713216	-0.426674	0.303107
PE 34:1	0.371455	27	0.713198	0.759647	0.0713046	-0.303123	0.42666
HexCer (d18:1/22:1) - OH	-0.363847	27	0.718806	0.759647	-0.0698514	-0.425465	0.304448
CE(20:4)	0.183546	27	0.855741	0.894201	0.0353015	-0.335546	0.396675
Cholesterol	-0.161783	27	0.872681	0.901771	-0.0311201	-0.393142	0.339255
CE(18:1)	0.0916611	27	0.927644	0.948032	0.0176374	-0.351138	0.381676
S1P(d18:1)	0.0200752	27	0.984131	0.994828	0.00386345	-0.363156	0.369845
ST (d18:1/24:1) - OH	-0.00396817	27	0.996863	0.996863	-0.000763675	-0.367167	0.365844
PC, phosphatidylcholine; TG, triglyceride; SM, sphingomyelin; GluCer, glucosylceramide; PS, phosphatidylserine; PE, phosphatidylethanolamine; PG, phosphatidylglycerine; CE, cholesterol ester; PA, phosphatidic acid; PI, phosphatidylinositol;
Cer, ceramide; C1P, ceramide 1 phosphate; Hex2Cer, lactosylceramide; ST, sulfatide; LPC, lysophosphatidylcholine; LPE, lysophosphatidylethanolamine; LPS, lysophosphatidylserine; Sph, sphingosine; S1P, sphingosine 1 phosphate;
AcCa, acyl carnitine; GM3, ganglioside

## Sheet: Supplementary Table 9
Supplementary Table 9. Pearson's correlations between inflammatory mediators and clinical parameters (discovery cohort)
EDSS
Mediators	t-statistic	Degrees of freedom	p-value	q-value	Pearson's correlation coefficient (r)	95% CI
TREM02	2.79844	25	0.00974543	0.0355224	0.488396	0.133081	0.732466
MIF	2.78111	25	0.0101493	0.0355224	0.486088	0.130107	0.73106
IgG index
Mediators	t-statistic	Degrees of freedom	p-value	q-value	Pearson's correlation coefficient (r)	95% CI
IL-12/IL-23p40	3.56821	30	0.00123152	0.00862062	0.54585	0.243503	0.751506
BLC CXCL13	3.03835	30	0.00489311	0.0137025	0.485088	0.164161	0.713154
IP-10 CXCL10	2.96584	30	0.00587252	0.0137025	0.47616	0.152843	0.707401
Protein
Mediators	t-statistic	Degrees of freedom	p-value	q-value	Pearson's correlation coefficient (r)	95% CI
MIF	4.63376	67	1.70788e-05	0.000119551	0.492642	0.289745	0.653164
BLC CXCL13	2.93172	67	0.00460795	0.0161278	0.337191	0.109228	0.531458
Age
Mediators	t-statistic	Degrees of freedom	p-value	q-value	Pearson's correlation coefficient (r)	95% CI
TREM02	3.02298	67	0.00354435	0.0248105	0.346445	0.119568	0.538934
Relapse status
Mediators	t-statistic	p-value	q-value
MIF	-3.3247	0.0023433	0.016403
OCB
Mediators	t-statistic	p-value	q-value
IL-12/IL-23p40	-3.0275	0.0050296	0.035207

## Sheet: Supplementary Table 10
Supplementary Table 10. Associations between lipid species or lipid class totals and Gd+ lesions in the discovery cohort.
Lipid species	t-statistic	p-value	q-value		Lipid classes	t-statistic	p-value	q-value
PC(36:0)	4.6608	7.0083e-05	0.011283		PEP	3.3577	0.0022778	0.037101
PC(34:0)	4.2501	0.0002142	0.017243		TG	3.1007	0.0043717	0.037101
CE(16:0)	3.8562	0.00061711	0.025063		PC	3.0601	0.0048393	0.037101
PEP(36:4)	3.8528	0.00062269	0.025063		PS	2.7385	0.010611	0.057101
CE(22:5)	3.6256	0.0011353	0.025894		PE	2.6724	0.012413	0.057101
PEP(38:6)	3.6056	0.0011965	0.025894		POVPC(16:0)	2.5326	0.017209	0.065966
PC(38:7)	3.5316	0.001452	0.025894		PA	2.4322	0.021654	0.071149
CE(22:6)	3.3685	0.0022152	0.025894		Cer	-1.753	0.090546	0.24432
PC(36:2)	3.3442	0.0023577	0.025894		Cholesterol	1.7247	0.095603	0.24432
PE(18:1/18:1)	3.3324	0.0024304	0.025894		Sph(d18:1)	-1.6227	0.11586	0.26647
PEP(40:6)	3.3134	0.0025517	0.025894		PG	1.3549	0.18628	0.3895
PC(36:3)	3.2737	0.0028238	0.025894		CE	1.0606	0.29793	0.57104
PEP(38:4)	3.2602	0.0029223	0.025894		S1P(d18:1)	-0.92963	0.36051	0.63782
PC(34:2)	3.2496	0.0030023	0.025894		PI	-0.76175	0.45258	0.74352
PEP(40:7)	3.2398	0.0030784	0.025894		LPC	-0.63559	0.5302	0.74366
PC(36:1)	3.2156	0.0032733	0.025894		Hex2Cer	0.54353	0.59107	0.74366
PC(38:6)	3.1898	0.0034939	0.025894		AcCa	-0.52361	0.60467	0.74366
PC(32:0)	3.1801	0.0035804	0.025894		HexCer	-0.51345	0.61166	0.74366
TG(50:0)	3.1686	0.0036859	0.025894		SM	0.47831	0.63614	0.74366
TG(50:2)	3.1353	0.0040087	0.025894		GM	-0.4634	0.64666	0.74366
TG(48:0)	3.1251	0.0041127	0.025894		LPS	-0.30946	0.75926	0.83157
TG(52:2)	3.1187	0.0041797	0.025894		ST	0.24635	0.80721	0.8439
PEP(40:4)	3.1033	0.004344	0.025894		LPE	-0.16449	0.87053	0.87053
TG(52:0)	3.0933	0.0044543	0.025894
ST(d18:1/16:0)	3.0885	0.0045079	0.025894
TG(54:3)	3.0793	0.0046122	0.025894
TG(48:1)	3.0743	0.0046705	0.025894
PEP(36:1)	3.0729	0.0046868	0.025894
TG(54:2)	3.0653	0.0047766	0.025894
TG(52:1)	3.0601	0.0048388	0.025894
TG(54:0)	3.0481	0.0049859	0.025894
PC(38:5)	2.9985	0.0056389	0.027531
TG(50:1)	2.9956	0.0056795	0.027531
PC(40:7)	2.9861	0.005814	0.027531
PS(18:0/18:1)	2.8664	0.0077969	0.035866
PE(16:0/18:1)	2.8453	0.0082064	0.036701
PC(36:4)	2.7594	0.010093	0.043175
PC(38:4)	2.7554	0.01019	0.043175
PC(34:1)	2.708	0.011409	0.047098
PC(40:6)	2.6225	0.013962	0.056195
PS(18:1/18:1)	2.6094	0.014396	0.056533
PC(36:5)	2.5974	0.014806	0.056758
PA(16:0/18:1)	2.5435	0.016781	0.061567
PE(18:0/22:4)	2.5347	0.017127	0.061567
POVPC(16:0)	2.5326	0.017208	0.061567
PA(18:1/20:1)	2.4679	0.019966	0.069882
ST(d18:1/18:0)	-2.2211	0.034607	0.11847
Cer(d18:1/24:1)	-2.2041	0.035904	0.11847
PS(18:0/22:6)	2.2022	0.036057	0.11847
PE(18:0/20:4)	2.191	0.036938	0.11894
PE(18:0/18:1)	2.0988	0.044973	0.14198
HexCer(d18:1/24:0-OH)	-2.0103	0.05412	0.16756
ST(d18:1/22:1)	1.976	0.058081	0.17643
PI(18:1/18:1)	-1.9349	0.063164	0.18832
PA(18:1/18:1)	1.9007	0.067687	0.19814
Cer(d18:1/24:0)	-1.8368	0.076872	0.21905
Cer(d18:1/22:1)	-1.8324	0.077552	0.21905
PA(18:0/22:6)	1.7552	0.090154	0.25026
PS(18:0/20:4)	1.7442	0.092097	0.25132
PS(16:0/18:1)	1.7248	0.095582	0.25233
Cholesterol	1.7247	0.095603	0.25233
PS(18:0/22:4)	1.7014	0.099952	0.25955
HexCer(d18:1/20:0 -OH	-1.6671	0.10664	0.27252
GM3(d40:1)	-1.6582	0.10845	0.27282
Sph(d18:1)	-1.6228	0.11583	0.28691
HexCer(d18:1/22:0-OH)	-1.6047	0.11978	0.29218
GQ1(d38:1)	-1.4912	0.1471	0.35349
HexCer(d18:1/24:0)	-1.4424	0.16028	0.37383
ST(d18:2/20:0)	-1.4365	0.16195	0.37383
Hex2Cer(d18:1/24:0)	-1.4344	0.16253	0.37383
PG(18:0/18:0)	1.4078	0.1702	0.38594
LPE(18:2)	-1.3954	0.17388	0.38881
LPS(22:4)	-1.3406	0.19081	0.42083
Cer(d18:1/18:0)	-1.2821	0.21031	0.45757
GM3(d42:2)	-1.0909	0.28463	0.60862
PE(18:0/22:6)	1.0847	0.2873	0.60862
ST(d18:1/24:0-OH)	-1.0116	0.3204	0.66143
ST(d18:2/22:0)	1.0115	0.32044	0.66143
PI(18:0/20:3)	-0.99335	0.32905	0.67059
Hex2Cer(d18:1/16:0)	0.93515	0.35771	0.70802
S1P(d18:1)	-0.92962	0.36051	0.70802
AcCa(12:0)	-0.92943	0.36061	0.70802
GM3(d38:1)	-0.91498	0.36801	0.71386
HexCer(d18:1/22:1)	0.89106	0.38049	0.72928
LPC(22:4)	-0.85331	0.40073	0.75356
Hex2Cer(d18:1/24:1)	0.84973	0.40268	0.75356
SM(d18:2/18:0)	0.84149	0.4072	0.75356
GD1(d38:1)	-0.77942	0.44227	0.7967
ST(d18:1/20:0)	-0.77821	0.44297	0.7967
LPC(18:1)	-0.76523	0.45054	0.7967
Cer(d18:1/22:0)	-0.76094	0.45306	0.7967
HexCer(d18:1/20:0)	-0.7572	0.45526	0.7967
SM(d18:1/18:0)	0.73541	0.4682	0.80957
LPC(18:2)	-0.72017	0.47739	0.80957
LPE(20:3)	-0.71603	0.4799	0.80957
SM(d18:1/22:0)	0.70743	0.48514	0.80957
PG(16:0/18:1)	0.70318	0.48775	0.80957
ST(d18:2/22:1)	-0.65177	0.51986	0.84629
LPC(16:0)	-0.65094	0.52039	0.84629
AcCa(10:0)	-0.63954	0.52767	0.84955
PI(18:0/20:4)	-0.61604	0.54285	0.85817
ST(d18:1/24:1-OH)	0.61475	0.54369	0.85817
ST (d18:1/24:0)	-0.58622	0.56243	0.87913
AcCa(14:2)	-0.5572	0.58182	0.89209
LPC(20:4)	-0.55689	0.58202	0.89209
GM3(d42:1)	-0.54902	0.58734	0.89209
ST(d18:2/24:1)	0.53595	0.59622	0.89433
HexCer(d18:1/16:0)	0.51465	0.61084	0.89433
HexCer(d18:1/22:0)	-0.50777	0.61559	0.89433
LPC(22:5)	-0.4885	0.629	0.89433
HexCer(d18:1/18:0 -OH	0.47224	0.64041	0.89433
PE(16:0/20:4)	0.46747	0.64378	0.89433
LPC(16:1)	-0.46111	0.64828	0.89433
ST(d18:2/24:0)	0.45003	0.65615	0.89433
HexCer(d18:1/18:0)	0.43426	0.66743	0.89433
AcCa(14:1)	-0.4261	0.67329	0.89433
Cer(d18:1/16:0)	-0.42489	0.67417	0.89433
Hex2Cer(d18:1/18:0)	0.42395	0.67484	0.89433
PI(16:0/18:1)	-0.42235	0.67599	0.89433
SM(d18:2/16:0)	0.42138	0.6767	0.89433
Hex2Cer(d18:1/22:0)	0.421	0.67697	0.89433
Hex2Cer(d18:1/22:1)	0.41005	0.68489	0.89433
SM(d18:1/24:1)	0.40283	0.69013	0.89433
LPE(18:0)	-0.39292	0.69736	0.89433
HexCer(d18:1/24:1-OH)	-0.38588	0.7025	0.89433
AcCa(10:1)	-0.3852	0.703	0.89433
LPC(20:3)	-0.37299	0.71197	0.89433
SM(d18:1/20:0)	0.36418	0.71846	0.89433
PC(42:10)	0.36039	0.72126	0.89433
LPS(22:6)	-0.35922	0.72213	0.89433
LPS(18:0)	-0.35078	0.72838	0.89518
SM(d18:2/20:0)	0.33957	0.73671	0.89857
LPC(18:0)	-0.29837	0.76762	0.91368
Cer(d18:1/20:0)	-0.29412	0.77084	0.91368
LPS(18:1)	-0.28855	0.77505	0.91368
LPS(16:0)	-0.2786	0.7826	0.91368
ST(d18:2/18:0)	-0.27329	0.78664	0.91368
AcCa(10:2)	-0.26777	0.79084	0.91368
GM3(d36:1)	-0.25995	0.79681	0.91368
ST(d18:1/22:0)	0.2592	0.79738	0.91368
GM3(d34:1)	-0.25401	0.80134	0.91368
SM(d18:1/24:0)	-0.24398	0.80903	0.91368
SM(d18:1/16:0)	0.2311	0.81891	0.91368
ST(d18:1/24:1)	0.22692	0.82213	0.91368
LPC(22:6)	0.22595	0.82288	0.91368
LPE(16:0)	0.21414	0.83199	0.91747
PI(18:0/18:1)	-0.19068	0.85015	0.92954
Hex2Cer(d18:1/20:0)	-0.16956	0.86657	0.92954
LPE(22:5)	-0.16917	0.86688	0.92954
LPE(16:1)	0.1638	0.87107	0.92954
LPE(22:4)	-0.16285	0.8718	0.92954
CE(20:3)	-0.15068	0.88131	0.93028
LPE(20:4)	-0.14158	0.88843	0.93028
LPE(22:6)	0.13978	0.88983	0.93028
LPS(20:4)	0.075943	0.94	0.97116
HexCer(d18:1/24:1)	0.074685	0.941	0.97116
CE(18:1)	0.053267	0.9579	0.97848
CE(20:4)	0.050293	0.96025	0.97848
SM(d18:2/22:0)	-0.032217	0.97453	0.9808
LPE(18:1)	-0.031989	0.97471	0.9808
GD1(d36:1)	0.0047739	0.99622	0.99622
PC, phosphatidylcholine; TG, triglyceride; SM, sphingomyelin; GluCer, glucosylceramide; PS, phosphatidylserine; PE, phosphatidylethanolamine; PG, phosphatidylglycerine; CE, cholesterol ester; PA, phosphatidic acid; PI, phosphatidylinositol;
Cer, ceramide; C1P, ceramide 1 phosphate; Hex2Cer, lactosylceramide; ST, sulfatide; LPC, lysophosphatidylcholine; LPE, lysophosphatidylethanolamine; LPS, lysophosphatidylserine; Sph, sphingosine; S1P, sphingosine 1 phosphate;
AcCa, acyl carnitine; GM3, ganglioside

[truncated: 2 more sheets: Supplementary Table 11, Supplementary Table 12]
